# Supplementary material for: Functional diversification of horizontally acquired glycoside hydrolase family 45 (GH45) proteins in Phytophaga beetles
Source: BMC Evol Biol. 2019 May 10;19:100. doi: 10.1186/s12862-019-1429-9 (PMC6509783; doi:10.1186/s12862-019-1429-9)
Supplement: Supplementary file 2 — Amino acid alignment used to build the Phylogeny presented in Fig. 3. (TXT 51 kb) [file 12862_2019_1429_MOESM2_ESM.txt]

>An.ma-GAUE02010707.1-Hex-Col.pro
----MSGLWALVCCCT-AATVS-TGKTTRYWDCCKPSCSWPGKAPVNSPVQTCARDGVTI
--QNDRNGCEGGNSYVCNNQQPFVIND-VAYGFAAAVVSGKGEWDTCCACYELTFTSGPV
KGKKMIVQVTNTGADLEENHFDIQIPGGGVGIFNGCKTQWGAPEDGWGKRYGGVNSLAEC
NQLPTQIRDGCKWRFGWYKNANNPTVNLKSVTCPTELTSRSGCIRN
>Fo.can-GASX02031894.1-Hex-Col.pro
LKQIMKTLVLFAL----AHGQQ-NGRTTRYWDCCKPSCGWGDKGPVNKPVDTCEADGVRV
IDVNAQSGCNGGPSYTCNNNQPWAVNDNLAYGFAAAYLSNQGEWDWCCACYELNFLTGPV
QGKKLIVQVTNTGGDLGENHFDILMPGGGVGLFNGCQPQWGAPDAGWGDRYGGVRTIEEC
EQLPSQIREGCRWRFNWFRNADNPDVSFQRVQCPAEITSKSNCIRN
>Or.cin-GAMM01001160.1-Hex-Col.pro
----MIKIIILAI----TPSLGLPGRTTRYWDCCKPSCGWNGKGPVNRPVLTCQRDGFTI
--IDEQSGCNGGPAFTCSNNQPWAVNDDLAYGFAAAHITGQGEYDWCCACYELRFNSGPV
AGKRMIVQVTNTGGDLGENHFDLQIPGGGVGLFNGCKPQWGAPDQGWGAQYGGVSNEAEC
QQLPGQIRDGCVWRFQWFRGADNPSMDFDRVACPAELTQRSLCQRN
>Po.sp-GATD02028261.1-Hex-Col.pro
MKA---CLAFFVT---VVSAQSGSGRSTRYWDCCKPSCAWNGKAPVTTPVLTCSADGYGV
VDKDLQSGCNGGPAYTCNNNQPWAVSNDLAYGFAAAHISGQGEWNWCCTCYQLTFTSGPV
NGKRMIVQVTNTGGDLGENHFDLQIPGGGVGLFNGCKPQWGAPDEGWGDRYGGVRSEQEC
DQLPSQIRDGCKWRFQWFQNADNPTFNFMRVNCPSEITSKTGCVRT
>Ac.col-GEXX01020088.1-Chel.pro
-----MSLIVKLL----CFTLSQAGKSTRYWDCCKPSCAWNKKAAKTHPVNTCLKDGHT-
VDDLTKNGCEGANGFMCASNQPWAINDGLSYGFAAAHIKGQKESDWCCACYELTFTSGPV
SGKKFLVQVTNTGGDLGEDHFDLQIPGGGVGIFNGCTAQYGAPHDGWGTRYGGISNAGQC
SELPAVLQPGCHWRFDWFKNADNPSHNFHRVKCPAELTSKTGCIRQ
>Ac.col-GEXX01102535.1-Chel.pro
MFK---AICFFYA---VSEATQTSGKSTRYWDCCKPSCSWGDKCAGATPVKSCAKDGKT-
VSKDTQNVCGGGTAYMCDSQQPWQVNSTTAYGFAAASIAGLTESQWCCACYELTFTSGPV
VGKKMVLQVTNTGSDLGGGHFDIQIPGGGVGIFNGCQDQYGSGPDGWGTRYGGISSASQC
SQLPAALQPGCNFRFGWFQNADNPNHNFKRVKCPAEITAKTGCIRA
>Her.gib-GEY01099922.1-Chel.pro
LKF---NIFIFVT---I---VQLTNSTTRYWDCCKPHCSWPDSGSVTNPVNFCQIDGKT-
KDYQAISGCGSGDTYMCANQQPWAINDSLSYGFAAKHGKVKNDSEWCCGCYELTFTSRPV
EGKKMIVQITNTGELEAKFQFSIHIPGGGVGPNNGCYAQYNATETTWGNRYGGIDHESGC
QQLPDDLQSGCKWKWNWFKGANNPDVIYERVKCPKEITDISGCVRT
>Her.gib-GEYB01090604.1-Chel.pro
----MKGLFYSLI----AVYLSESGKSTRYWDCCKPSCAWPGKASKGGHVNTCVKDGHTI
GNVTAKNGCEGGPAFMCANQQPWAVNDNLAYGFAAAHVRGQTEAQWCCACYELTFTSGPV
NGKKMIVQVTNSGADLGDDHFDIQLPGGGVGIFNGCQAQYGSPADGWGKRYGGVGSDGEC
SQLPPVLQPGCHFRFGWFKNADNPAMNIRKLKCPGELTSKTGCVRS
>Her.gib-GEYB01106504.1-Chel.pro
MNTSIAVLSILFE---VTGGATFTGKTTRYWDCCKPSCSWKENQSLGTNAKACKIDGKT-
TDASAKNGCEGGTSYMCDTNQPW--NDTTAYGFVAGNIGGLSLQQACCTCWAITFTSGTC
SGQKMTVQMTNTGGDLGNNHFDIQMPGGGTGIFNGCTKQYNAPSDGWGAKYGGISSKSQC
SGLPAVLQPGCNWRFDWFKNCDNPSMSLTQVTCPSALTAKTGCAKN
>No.pal-GEYJ01068052.1-Chel.pro
MYLSIWILCLLIV---V-------GKTTRYWDCCKASCAWPHKMDGDHLVRTCTKDGKPI
IDIYEVNGCTGGTAFMCANQQPWVINSTLSYGYAAALIKGQTEAQWCCACYELTFTTL--
GNKKFIVQVTNTGGDLGENHFDLQIPGGGVGIFNGCSVQYGAPTDGWGKRYGGVDAESQC
NALPAELQNGCKWRWTFLNGADNPPVDFKRVKCPKEILDKTDCIRK
>Pla.pel-GEYZ01031500.1-Chel.pro
MFFPFFALYLLIV---I-------GKTTRYWDCCKASCAWPHKIEGDHLVRTCTKDGKAI
IDIYEVNGCTGGTAFMCADQQPWIINSTVSYGYAAAHIKGQTEAEWCCACYELTFNTL--
GNKKFIVQITNTGGDLGDNHFDLQIPGGGVGIFNGCSVQYGSPTDGWGKRYGGVDSESQC
NILPAELQKGCKWRWTFLNGADNPPMEFKRVKCPKEILEKTDCVRK
>Ste.mag-GEYQ01020831.1-Chel.pro
MFA---TVLIFLG---VANS-ATAGVTTRYWDCCKASCSWSGKSPTNNYVKSCAKDGVT-
VDPNTQNVCGGGAAYMCNSNQPVAYNNSLALGFAAAYIAGQTESKWCCACYELTFTSTAL
AGKKMVVQITNTGSDLGSNHFDIQIPGGGVGIYNGCASQWGAPSTGWGAQYGGVSSASDC
ASLPSALQSGCNFRFGWYLNADNPNVNLQQVQCPNSIVAKTNCRRS
>Ste.mag-GEYQ01031992.1-Chel.pro
----MIVLIGLVI---VSLAHSHSANTTRYWDCCKPSCSWPSKSSVSNPVNTCKKDGTTI
PNLSAQSGCTNGTAFMCANQQPWAINDTISYGFASANIVAKTEEEICCACYELTFASVPL
IGKKMIVQVTNTGATQPSNYFYIQIPGGGVGFYNGCQAQYTDPNDVWGQKYGGIFNKAKC
ASLPKHLMAACEWRFQWFKNADNPSVNFVKVDCPSAITDKTGCSRS
>Sit.ory-ADU33247.1-Hex-Cur
MK-LLCLFLAATV---VVGGVSGSGTTTRYWDCCKPSCAWKENVETASPVASCAADGVTT
VDPSTRSGCDDGSSYTCNNQQPWVVNSTFAFGFAAASFTGGADNSQCCICVQLSFLST-I
TEKTLVVQVTNTGADLGSNHFDIQLPGGGVGYFTGCSSQWNCPANGWGSQYGGITSDSEC
SELPEVLQPGCHFRFNWFQNADNPNVNFQQVVCPSELTSITGCA--
>Sit.ory-ADU33246.1-Hex-Cur
MK-VLCVILAAAF---VVGGISGEANTTRYWDCCKPSCSWAENVNAQSPVASCAVDGVTV
LDPSSGSGCADGSSYVCTNQQPWAVNDTVAFGFAAASFSGGADNSQCCVCLQLSFLNV-L
PNKKLIVQVTNTGGDLESNHFDIQLPGGGVGYFHGCVSQWNCPANGWGAQYGGITSESEC
NELPEVLQPGCHFRFNWFENADNPKVTFEQVVCPSELTSITGCVV-
>Rhy.fer-ANU06045.1-Hex-Cur
MK-AFIPILAATI---VVNGISGQGTTTRYWDCCKPSCAWIENVNTPTPVNSCAADGVTI
VNASVHSGCDDGTSYVCNNQQPWAVSDTLAYGFVAASFTGGADNSHCCICLKLQFQNA-L
NGKSMVVQVINTGSDLGSNHFDIQVPGGGVGIFRGCQTQWNAPWSGWGQQYGGVSSDAEC
SQLPSELQEGCHFRFNWFQNADNPQVYFEQVTCPSELTSLSGCSA-
>Ano.gla-XP_018561275.1-Hex-Chr
MK-LLLLIVAFYT---IVGGISGTGVTTRYWDCCKPSCAWAENLKTDTPVASCSTDGSTV
VNASVQSACIGGGAYMCSNQQPKAVNETFALGFVAASFTGGADTNYCCACVRLTFQSP-I
QGKQMVVQVTNTGGDLGSNHFDIALPGGGVGIFEGCSSQWGCPSNGWGDQYGGVASESDC
STLPEVLQDGCKFRFQFLQGASNPGVTFEQVECPSELTSITGCNYS
>Mes.myo-AMA76413.1-Hex-Chr
MK-LFL--VAFCT---VEHGVSGSGITTRYWDCCKPSCAWVENVASGSSVASCAADGSTT
VPPSTKSSCDGGTSYMCSNQQPTVVNDTFAHGFVAASFAGGVDNNMCCACILLSFQDS-L
AGKQMLVQVTNTGGDLGSNQFDIAIPGGGVGIFQGCSSQWGCPSNGWGDQYGGVGSEADC
STLPSALQSGCKFRFEFMGGVSNPPVNFEQVECPGDLTGLTGCTYQ
>Den.pon-XP_019754618.1-Hex-Cur
MKSAVAVICAAVG--------SGSGTTTRYWDCCKPSCSWKENSGTHDAVYSCAVDGETK
LNASVHSGCDDGTSYMCNDLQPWAVNDSFAYGFVAASFAGGVDVQYCSVCLKLTFTNA-L
SGKTFVVQNVNTGGDLGANQFDIQIPGGGVGIFRGCSTQWGAAESGWGQQYGGVSSDAEC
SELPEVLQPGCHFRFGWYENADNPQVNFEQVECPEELTIKTGSENN
>Den.pon-XP_019754619.1-Hex-Cur
MNTAVALFCAAIG--------SGSGTTTRYWDCCKPSCSWKENTGTHDAVASCSIDGVTK
VNASVTSGCDDGSAYVCNDMQPWSVNDTFAYGFVAASFTGGSDTSYCSVCLKLTFTESPL
EGKTMIVQNVNTGSDLGENQFDVQIPGGGVGIFLGCSTQWNSSTTGWGAQYGGISSDDDC
DELPTELQSGCHFRFGWYEDADNPTVDFEQVECPSEITDITGSENN
>Psa.hil-ALE71518.1-Hex-Chr
MK-LLLVTVALCA---VKDGVSGSGITTHYWDCCKPSCAWAENLKSGTPVASCSADGSTK
TSPSTKSSCLGGGAYMCSNQQPTMVNSSFALGFVAASFSGGVDTNYCCACVKLSFQDA-L
QGKQMIVQVTNTGGDLGSNQFDIAIPGGGVGIFEGCSSQWGTPSNGWGDQYGGVGSESDC
AQLPDVLQPGCKFRFQFMEGVSNPGVTFEQVDCPSELSGITGCTY-
>Apr.ger-AAR22385.1-Hex-Chr
MK-VLLAVVALCT---LVGGVSGTGKTTRYWDCCKPSCSWKANLKSGKPVEACAADGKTV
VKESTKSACEGAGAYMCSDQQPKVVNSTFALGYVAASFTGGIDVNMCCACLRLKFQGD-L
SGKQMIVQVTNTGSDLGSNQFDIAIPGGGVGIFKGCSSQWGTPSNGWGDQYGGVSSESQC
SQLPSSLREGCKFRFTFMKSVSNPAVTFEQVSCPSEIVSASGCNYS
>Apr.jap-AHI15753.1-Hex-Chr
MK-LLLVVVALCT---VRDGVSGSGKTTRYWDCCKPSCAWKDNLKSGTPVQSCTTDGSSK
ADEDTQSACEGSGAYMCSNQQPTVVNSSFALGYVAASFTGGVDTKMCCACLQLNFEGD-L
SGKSMVVQVTNTGSDLGSNQFDIAIPGGGVGIFQGCSSQWGCPSTGWGDQYGGVSSESGC
SDLPSALQEGCKFRFEFMQGVSNPSVNFQQVDCPSEIVSVTGCNYS
>Apr.jap-AHI15752.1-Hex-Chr
MK-LFVAILAFCT---VQDGVSGTGITTRYWDCCKPSCAWVENLKTGTPVASCSSDGSST
VVASVQSACIGGASYMCSNQQPTAVNETFALGFVAASFTGGVDTNLCCACMKLSFQDA-L
QGKTMVVQITNTGGDLGSNQFDIAIPGGGVGIFEGCSSQWGCPSSGWGDQYGGVSSESGC
SELPSALQDGCKFRFKFMQGASNPGVTFEQVECPSELVAITGCNYS
>Dia.vir-AFI56547.1-Hex-Chr
MK--IAILVSLVA---IEKGISGEGTTTRYWDCCKPSCSWRGNVHSGVPVASCDRSGVNR
VDANAKSGCEGGSAYMCNSQQPWAVNSTLAYGFGAASFSNGVDVSLCCACFLLSFKDQ-I
SNKKMIVQVTNTGSDLSHNHFDIALPGGGVGIFQGCHDQWNAPWNGWGDQYGGVHNRGEC
ATLPQALQSGCYFRFDFYQNANNPRMHFDQVQCPAEIVARSGCSL-
>Ano.gla-XP_018561265.1-Hex-Chr
MK-LLLVTLVLCT---VHNGVRGTSRTTRYWDCCKPSCSWTENLRSGAPVKSCTKDGKTQ
ADRNMQSACGGTGSYMCSDQQPRMVNSTFALGYVAASFTGGIDTKMCCACLRLVFQGG-L
SGKQMVVQITNTGGDLGSNHFDISMPGGGVGIFKGCSSQWGCPSTGWGDQYGGVRSEHDC
AKLPTDLREGCKFRFHFMQGVSNPDVTFEQVECPSEIVSITGCKY-
>Den.pon-XP_019771468.1-Hex-Cur
MKLAVLLVLASAY---VVGGLSGSGTTTRYWDCCKPSCSWEGNLNKTIPTRSCAADGETT
IDPDTLSGCGGGTSYMCTDQEPFVYNETITLGFVAASFTDGADYSQCCSCMLLSFSEQ-I
ANKKMVVQVTNTGSDLSRNHFDIAMPGGGVGIFNGCTKQWEAPTDGWGDRYGGVHSIEDC
ENLPEKLQEGCKWRFQWFEGADNPTVEFIQIECPQQLIDISGCI--
>Pha.coc-CCJ09450.1-Hex-Chr
MQVLPLVFLAFAT---VDGGLSGYGTTTRYWDCCKPSCAWKENINTMTPVQTCAIDGNTV
VNASVQSGCIGGSSYMCSNQQAFVVNSTLAFGFAAGSFTGGVDNNLCCSCMLLTFQGQ-L
AGKQFLVQITNTGGDLGSNQFDLAIPGGGVGIFQGCHDQWNAPWSGWGDQYGGVYSVEQC
SDLPEVLQPGCRFRFEFLENVSNPQVSFQQVQCPAEIVAISNCAL-
>Onc.alb-ADI24132.1-Hex-Chr
MK-VIILVLALYT---VKYGVSGSGVTTRYWDCCQPSCGWSENLNSGTPVTACTADGSTA
APSNAESSCIGGTAYMCSSQQPRMVNSSFALGYVAASFSGGADTSMCCACIRLDFQGD-L
SGKSMIVQVTNTGGDLGSNHFDIAIPGGGVGIFEGCSSQWGCPSTGWGDQYGGVSSEAEC
SQLPSALQSGCAFRFQFLGGVSNPPVNFEQVECPGDLTGATGCTY-
>Rhy.fer-AMK48569.1-Hex-Cur
MK-VLVLISSVIA---IPGGVSGQAHTTHYWDCCKPSCAW--KIDELKAVDSCAIDGVTV
VDDNQQSGCAGGNAYTCNAQQPFIINSTLAYGFTAASFGGGIDNSKCCRCVLMSFQGQ-L
QGKQYLAQITNTGDDLTGNHFDIQIPGGGVGEFLGCQRQWNAPADGWGIRYGGVQSEAEC
AELPEPLREGCRFRWTFLDGVENPSVDFVQVQCPSELSALTNCIPD
>Apr.ger-AAN78326.1-Hex-Chr
MK-VFVAILAFCT---VPYGISGSGTTTRYWDCCKPSCGWVENLAEGTPVATCSADGSTT
VAASVKSSCVGGTSYMCSNQQPKSVNSTFALGFVAASFTGGADTNYCCACIKLTFQDA-L
QGKTMVVQVTNTGGDLGSNQFDIAIPGGGVGIFDGCSSQWGTPSNGWGDQYWWVGSEADC
AQLPSDLQEGCKFRFEFMEGASNPGVTFEQVDCPSELVSITGCNY-
>Lep.dec-ADU33350.1-Hex-Chr
MKI---ALLAFVT---VPGGRSGWGTTTRYWDCCKPSCAWVENIKDMHAVNTCDSKGKNV
LKPSVKSGCDGGTAYMCNNQQPFVVNKTLAYGFAAASFTGGVDTNLCCACFLLTFQGQ-L
SGKQLLVQNTNSGGDLGANQFDIATPGGGVGIFSGCHDQWNAPWSGWGDQYGGVHSAEEC
NTLPQELQSGCRFRFEFMENVSNPQVQFQQVVCPKKLVEITGCNL-
>Lep.dec-ADU33345.1-Hex-Chr
MK-GFVVLLIVAF---VEGGLSGDGITTRYWDCCKPSCGWADLVNFKTPVHTCAIDGIEI
IDPQQQSGCAVGAAYTCSNQQPFVVNSTLAYGFSAVSFTGGEDYHMCCSCMLLNFQGQ-L
SGKKMLVQITNTGSPLAVNQFDIELPGGGVGIYHGCMKQWNASETGWGDTFGGVHSDAEC
SELPAVLQPGCHFRFQFMEGVSNPPVTFQQVQCPRELVAITGCEY-
>Lep.dec-ADU33346.1-Hex-Chr
MK-LLVI--SVLA---IDGGVKGDGVTTRYWDCCAPSCAWDEIVHNGIPIQTCQKDGITR
KEDNAQSGCVGGQAYTCTNQSPYLVNETLAFGFSASSFNGGIDTAQCCMCVLLSFKDQ-L
AGKQMLVQLTNTGSDLGQNHFDIAIPGGGVGIFLGCSTQWGVPENGWGERYGGVTSIEEC
DELPDVLQEGCRFRFTFMEGVSNPAVSFYQVKCPAELIDISKCGDR
>Den.pon-XP_019771466.1-Hex-Cur
MRSLAVIFLALAV---VPNGLSGSGVTTRYWDCCKPGCSWRENLGATNPVRSCSADGSTT
VDIETQSGCGTGEAYMCSDQQPWVYNQTLSFGWVAASFAGGSEYDNCCHCLLLDLQGE-L
AGKSMIVQITNTGSDLGQNHFDVAMPGGGAGLYTGCTREWDAPVGGWGDPISGVSSLEEC
SELPSSLQPGCQWRFGWFEGVNNPDVVFTEVECPTELTSISGCVA-
>Pha.coc-CCJ09454.1-Hex-Chr
MK-LIVLVSALLA---IEGGVQGDGVTTRYWDCCATSCAWDQIVHNGQPVQTCTKDGRTT
KENNAQSGCAGGVAYSCSNQVAWVINSTLAYGFSAASFTGGIDNGQCCICVLLSFKGQ-L
AGKQMLVQVTNTGSDLGKNHFDLAMPGGGVGIFLGCSSQWGTPPSGWGEEIGGVQTEEEC
NQLPGDLQEGCKFRFRYLEGVPNPNVAFQQVRCPSELVALTGCGDL
>Syn.rac-ORY96289.1-Fun-Muc
MKVGFIGLLAAVASSSVSGGASGDGTTTRYWDCCKASCGWPGKASVSSPVGSCKADGVTL
VDANEQSACNGGGAYMCNDNQPWAVTDDLAYGFAAASIAGSDEAGWCCGCYELTFTSTAI
QGKKMVVQVTNTGGDLGSNHFDLQLPGGGVGIYNGCQSQWNAPSDGWGQRYGGVSAESAC
SDLPSELQAGCRFRFEWFKNADNPSVTFKEVTCPSALTSKTGCKRD
>Pha.coc-CCJ09452.1-Hex-Chr
MK-LIILVSALLA---IEGGVQGDGVTTRYWDCCATSCAWDKIIHNGQPVQTCQKDGRTT
KENNSQSGCEDGVAYSCSNQVARVINSTLAYGFSAASFTGGVDTAQCCMCVLLSFKGQ-L
AGKQLLVQVTNTGSDLGKNQFDLAMPGGGVGIFLGCSSQWGAPETGWGDRYGGVHTEEEC
NQLPEDLQEGCKFRFRFMEGVPNPDVSFQQVQCPSELVALTGCGDL
>Cho.cuc-OBZ81286.1-Fun-Muc
----------------VSGGASGSGTTTRYWDCCKSSCSWPGKASVSAPVDVCGKNGISL
MDSNAQSGCNGGDGFMCNNNQPWAVNDDLAYGFAAASIAGSNEAGWCCGCYELTFTSGPV
SGKKMVVQVTNTGGDLGANHFDLQLPGGGVGIFNGCQSQWGAPGDGWGQRYGGVSSVSEC
SSLPSALQAGCKFRFNWFKNADNPTMTFKEVTCPSELTSRTGCSRN
>Chr.tre-ADU33285.1-Hex-Chr
MK-LSVVILTYLS---RQGGLSGTGITTRYWDCCKPSCSWADHVTNATPVTSCSVDGVTE
IDAGIQSGCASGSSYTCSNQQPFIVNSTLAYGFAAASFIGGEDYGWCCSCMLLSFQGQ-L
AGKQMLVQVTNTGSPLSTNQFDIEIPGGGVGLYYGCATQWGAPESGWGERYGGVSSAEEC
SQLPESLQAGCLWRFDFMEGVSNPNVTFYQVECPSELVAITGCDY-
>Pha.coc-CCJ09451.1-Hex-Chr
MK-LLVIILTYLS---RENGLRGSGITTRYWDCCKPSCSWTDHVNTAVPVASCSVDGATQ
IDAGAQSGCASGEAYTCSNQQPFIVNSTLAYGFAAASFTGGEDYGWCCSCMLLSFQGQ-L
AGKQLLVQVTNTGGPLAVNQFDIEIPGGGVGLFHGCAAQWGAPEKGWGVRYGGVGSAEEC
SQLPESLQEGCRWRFGFMEGVSNPDVTFYQVECPSELVAISGCDY-
>Den.pon-ERL86259.1-Hex-Cur
MNPAVVIILATAV---VPNGVSGSGITTRYWDCCKPSCAWQENLGKTVPVRSCAKDGLTT
IDIEQETGCYSSASYMCVDQTPWVYNETVSYGFVAASFKGGDDNSKCCSCLLLKFQGE-I
LGKQLIAQITNTGGPLSQNHFDIAIPGGGVGPAFGCWNEFDSPLGGWGEEFGGVSSLEEC
DELPEILQPGCQWRFNWL-GEDNPDVEFEEIYCPEELNAITGCS--
>Cho.cuc-OBZ82366.1-Fun-Muc
MKFIAINFVA-VA---VSGGMSGSGKTTKYWDCCKASCSWDGKGSKTGPVDTCGKNGITL
VDDSTKSSCDGGDGYMCNSNQPWAVNDDLAYGFAAASIAGSSENAWCCTCMELTFTNTAI
AGKKMVVQVTNTGGDLGANHFDLQVPGGGVGLFNGCTAQWGAPADGWGLRYGGIQSLIEC
NSLPAPLQAGCKFRFGWFKNADNPLMTFKEVTCPSELVSRTGCSRV
>Den.pon-XP_019771465.1-Hex-Cur
MRGLAVILLALAV---IPDGVSGSGITTRYWDCCKAGCSWQENLSATSPVRSCAADGQTT
IDIETQSGCTTGDAYMCSDQQPWVYNETLSFGWVAASFGGGSEYNKCCHCLLLKLQGQ-L
AGKSMLVQITNTGSPLGQNHFDIAMPGGGAGLYTGCTNEWDSPVGGWGDPISGISSVEEC
SELPASLQSGCQWRFGWFEGVDNPDVEFLEIECPSELTSISGCVVA
>Lep.dec-ADU33348.1-Hex-Chr
MVTLAFILFA------VPGGLSGTGITTRYWDCCKPSCSWRENLRSADPVTSCAIDGNTV
IDPEAMSNCGGGPSYMCSNQQPFVVNSTLAYGFAGASFTGKADYQLCCGCVLLSFTGA-L
SHKKMVVQVTNTGADAVANQFDLALPGGGVGINNGCISQWNAPPDGWGKRYGGVDTEAEC
DQLPRQLQDGCRFRFEFMESVSNPSVNFVQVECPKEIVDRSHCNLK
>unc.sym-BAF57358.1-Euk-Env
---------MFFI-FAIKGGASGSGTTTRYWDCCKPSCSWTKKAAVSSPVKSCGTDGST-
ASTDEKSGCDGGTSYMCANQIPRAVNDSYALGFAAASISGYDESKSCCACMELTFTGGAV
SGKKMVVQVTNTGGDLGSNQFDLAIPGGGVGIYNGCTSQYGAPSDGWGSRYGGVASASDC
SQLPSALQSDCRFRFDWFGGSGNPSISFNEVSCPSELTGITGCVRN
>Syn.rac-ABU49185.2-Fun-Muc
MRL---SFAASLLSSSISGGASGDGTTTRYWDCCKASCSWPGKAPVTNPVGTCAKDGVKL
VDANVQSGCNGGEGYMCNDNQPWAIDDNLSYGFAAASISGKSESDFCCSCYELTFSSGEI
EGKKMVVQVTNTGGDLSNNHFDLQIPGGGVGIFNGCQTQWDAPSDGWGQRYGGISSASEC
SQLPKQLQDGCKWRFDWFKNADNPNVSFKQVSCPAELVKKTGCERT
>unc.sym-BAF57355.1-Euk-Env
---------MFII-FAIKGAVSGSGTTTRYWDCCKPSCSWTGKATVSSPVKSCGKDGST-
ASQDEKSGCDGGTSYMCANQIPRAVNDSYAIGFAAAAISGWNEAQACCSCIELTFTSGAV
SGKKLVVLVTNTGGDLGSNQFDLAIPGGGVGIYNACTDQYGAPADGWGSRYGGVSSAADC
SQLPSALQSGCRFRFDWLQGADNPGVSFNEVSCPSELTGITGCTRG
>Rhi.ory-BAC53956.1-Fun-Muc
MKFITIASSALLANSSVSGGASGNGVTTRYWDCCKASCSWPGKANVSSPVKSCNKDGVTL
SDSNAQSGCNGGNSYMCNDNQPWAVNDNLAYGFAAAAISGGGESRWCCSCFELTFTSTSV
AGKKMVVQVTNTGGDLGSSHFDLQMPGGGVGIFNGCSSQWGAPNDGWGSRYGGISSASDC
SSLPSALQAGCKWRFNWFKNADNPSMTYKEVTCPKEITAKTGCSRK
>Rhi.ory-BAC53987.1-Fun-Muc
MKFLTIASSAILASSSVSGGASGNGETTRYWDCCKPSCSWPGKADVTSPVGSCNKDGKTL
ADNNTQNGCVGGSSYTCNDNQPWVVSDDLAYGFAAASISGGSEATWCCACFELTFTSTAV
KGKKMVVQVTNTGSDLGSNHFDLQMPGGGVGIYNGCATQWGAPTDGWGARYGGVSSASDC
SNLPSALQAGCKWRFGWFKNADNPTMTYKQVTCPKAITAKSGCSRK
>Gas.vir-ADU33334.1-Hex-Chr
MQ-FLAVGSLIVA---IEGGLSGTGPTTRYWDCCKPTCSWPGNVEYKTPVKSCAADGVTA
NDPEIQSGCEDGHSYICTNQAGFVVNSTLAYGFAAARFIG-TKRNMCCSCVLFSFQQEQL
KGKKMLVQVTNTGNAPETNLFDIAMPGSGVGYYQGCTSQWNSDVSNWGDQYGGVNSEADC
YKLPQALWEGCRFRFTWMQGVSNPDVSFYEVQCPKELLDISGCHPV
>Rhi.ory-BAC53988.1-Fun-Muc
MKFITITSSALLANSSVSGGASGNGVTTRYWDCCKASCSWPGKANVSSPVKSCNKDGVTL
SDSNVQSGCNGGNSYMCNDNQPWAVNDNLAYGFAAAAISGGGESRWCCSCFELTFTSTSV
AGKKMVIQVTNTGGDLGSSHFDLQMPGGGVGIFNGCSKQWGAPNDGWGSRYGGISSASDC
SSLPSALQAGCKWRFNWFKNADNPSMTYKEVTCPKEITAKTGCSRK
>Rhi.mic-CEG67694.1-Fun-Muc
MKFITIASSAVLATPSVSGGASGNGRSTRYWDCCKASCSWPGKADVTAPVDTCAKNGVSI
VDDNTQSGCNGGSGYMCNNNQPWAVNDNLAYGFAAAAINGGGESRWCCSCFELTFTSTSI
AGKKMVVQVTNTGGDLGGAHFDLQLPGGGVGIFNGCASQWGAPNDGWGQRYGGISDVSQC
SQLPAALQAGCKFRFGWFKNADNPSVSFKEVTCPKEIVQRTGCQRK
>Rhi.mic-CEG85091.1-Fun-Muc
MKFITIASSVALATPSVSGGASGNGRSTRYWDCCKASCSWPGKADVTAPVDTCAKNGVSI
VDDNTQSGCNGGSGYMCNNNQPWAVNDNLAYGFAAAAINGGGESRWCCSCFELTFTSTSI
AGKKMVVQVTNTGGDLGGAHFDLQLPGGGVGIFNGCASQWGAPNDGWGQRYGGISDVSQC
SQLPAALQAGCKFRFGWFKNADNPSVSFKEVTCPKEIVQRTGCQRK
>Lic.ram-CDS09500.1-Fun-Muc
MRT---SFIGLIASSSISGGISGEGHTTRYWDCCKASCSWPGKADVTSPVKTCAADGIKL
VDANEQSGCNGGSGYMCNDNQPWAVNDDLAYGFAATALSGKSEADTCCSCYELTFTSGEV
KGKKMVVQSTNTGGDLSGNQFDLQIPGGGVGVFNGCQSQWNAPSNGWGERYGGISSASQC
SDLPKNLQAGCEWRFNWFKNADNPTMTFKEVTCPAEIVKKSGCSRN
>Lic.cor-CDH59676.1-Fun-Muc
MRT---SFIGFLVSSSISGGASGEGHTTRYWDCCKASCSWPDKADVSSPVKTCAADGIKL
VDANEQSGCNGGSGYMCNDNQPWAVNDDLAYGFAATALSGKGESETCCSCYELTFTSGEV
KGKRMVVQSTNTGGDLSGNQFDLQIPGGGVGIFNGCQSQWNAPSNGWGERYGGISSASQC
DTLPKHLQAGCEWRFNWFKNADNPSVTFKEVTCPAEIVKKSGCSRN
>Pha.coc-CCJ09456.1-Hex-Chr
MK-LLVITLAYLL---RPGGKSGDGVTTRYWDCCKPSCAWADHTTGGHPAASCLADGNTV
ADPNIHSGCRNGDAYLCNNQQPIFVNSSLYYGFAAASFTGGEDYSWCCTCMLLSFKGQ-L
AGKQFLVQVVNTGSPLAVNQFDLQIPGGGVGLYDGCAKQWDAPNTGWGDRVMGVSSIEGC
EELPQELQPGCRFRFEFLEGVDNPPVTFYQVECPAEIVALTGCEY-
>Geo.can-CDO54238.1-Fun-Sac
MLL---SVTVIISPSSIAGGKSGTGKTTRYWDCCKPSCSWSGKADVSSPVAACKADGKTI
SDVNDQSGCNGGDSYMCSNQQPFALNSTLAFGFVAASMVGYGESNMCCTCVLLTFNDGPV
AGKQMVAQVTNTGSDLSSNHFDIAMPGGGFGIFQGCPNQWNSPASNWGQTYGGVSSASEC
SNLPSELQTGCDWRWDFLENADNPSVSFVEIECPSQITDITGCKRN
>Ana.rob-ORX87199.1-Fun-Neo
-------------NNTAISSGKKYGKTTRYWDCCKPSCSWNGKANVSHPVNTCNRNGSIL
SDVNARSGCDGGEAFMCTDQQPWAVNDNLSYGFAAASISGGSESTWCCACYKLTFTSTSI
AGKQMIVQVTNTGGDLGENHFDIQIPGGGLGIFDGCSSQFNTNAASWGQRYGGLNSESGC
SNLPASLQAGCHWRFGWFENADNPSMEFEEVVCPTELTEKTGCVRQ
>Kom.pas-ANZ77964.1-Fun-Sac
MSTLLAALLSQNLSSTIPGGFSGTGRTTRYWDCCKPSCSWPGKSSVTGPVRSCGVSGS-V
LDPNTQSGCIGGEAFTCDEQQPWSINDDLAYGFAAASLAGGSEDSSCCTCMKLTFTSSSI
AGKTMIVQLTNTGSDLGSNHFDIALPGGGLGIFEGCSSQFGS-GYQWGNQYGGISSLAEC
DNLPSELQPGCQFRFGWFENADNPSVEFEQVSCPPEITSITGCART
>Lep.dec-ADU33349.1-Hex-Chr
METLALILLA------VPGGLSGTGITTGYWDCCKPSCSWRGNLRSADPVTSCAIDGDTV
IDPEAMSNCGGGPSYMCTNQQPFVVNSTLAYGFTAASFTGKADYKLCCGCVLLSFIGA-L
SHKKMLVQITNTGADLVVNQFDLAFPGAGVGINNGCISQWNAPPDGWGKRYGGVDTEAEC
DQLPWQLQDGCRFRFEFMESVPVPNVTFVQVECPKELVDISHCNLK
>Glo.ste-OCL12781.1-Fun-Leo
MKK---ALLALMTSATVAQA-SGNGVTTRYWDCCKGSCGWTGKASVSHPISSCDKSDNPL
SDFAVKSGCDAGSAYMCSNQSPWAVSDSLSYGFAAVKISGGTESSWCCSCYKLTFTSGAV
SGKSLIVQATNTGSDLGSNHFDLAIPGGGVGIFNGCTAEWGAPSGGWGAQYGGISSRSQC
DSFPAKLKAGCYWRFDWFQGADNPNVSFQQVTCPKEITDKSGCVRN
>Pir.sp.-OUM65148.1-Fun-Neo
----------------VTSSGKKYGKTTRYWDCCKPSCSWFDKANVSQPVNTCKRDGSII
SNFNARSGCDGGEAFMCTDQQPWAVNDKLSYGFAAASISGSSESAWCCACYKLTFTSTSI
SGKQMIVQVTNTGGDLGENHFDLQIPGGGLGIFDGCSSQFNTNAASWGERYGGVRSESDC
SKLPSSLQAGCKWRFGWFQNADNPTMEFEEVECPSEITAKTGCVRV
>Rhi.del-EIE75679.1-Fun-Muc
MKVSAIAASLFLVVSAIKGGATGTSQATRYWDCCKPSCGWNGKAKVSAPVRTCAKNGVTL
VGTNVQSGCAGG-AYTCNNNQPWVVNNNLSYGFAAARIPGGGEDRWCCSCFELTFTSTPA
KGKKMVVQVTNTGYDAGTEHFDLLMPGGGVGLFNGCQSQWNTPTDGWGARYGGVWNKQMC
SKLPAQLRKGCEWRFGWFQGADNPTLTYREVTCPKEIVAVSGCARK
>unc.sym-BAF57479.1-Euk-Env
------MLSLFFI-SI-PNAVSGDGRTTRYWDCCKPSCGWDGKATVSAPVASCDKNGAKL
--TSTKSGCDGGTAYMCSNQVPRAVNSSFAYGFAAASISGYQEAQSCCTCILLTFKDTAA
SGQKLLVQVTNTGGDLGSNQFDLAIPGGGLGIFDGCPAEFGS----WGSQYGGVSSASQC
SQLPSALQSGCQFRFDWLKGADNPSVSFTEVTCPSELTSITGCTRR
>Pha.coc-CCJ09455.1-Hex-Chr
MN-FLAISSLLLA---IPGGLTGNGPTTRYWDCCKPTCAWPGNVGYKTPIKSCQADGVTA
NDPEIQSGCEDGHSYVCTNQAGFVVNSTLAYGFVAARFVG-VKRNMCCSCVLFSFQQEQL
KDKKMLVQVTNTGNAPETNLFDIAMPGSGVGYYQGCTSQWNSDVSNWGDQYGGVNSAEEC
YKLPQNLWEGCLFRFQWMEGVSNPDITFVEVQCPKELLDISGCSPV
>Rhi.del-EIE83756.1-Fun-Muc
MKLFAIATSLFLAVSAVSGGARGTAQATRYWDCCKPSCGWNGKANVSSPVGSCAKNGVTL
VDDNVQSGCAGGSAYVCNDNQPWAVNDHLSYGFAAARIPGGGEDRWCCSCFEFTFTDTKA
KGQKMVVQITNTGYDAGTEHFDIMMPGGGVGLNNGCKPQWGASNTGWGATYGGVSSVSEC
SQLPSALQRGCKWRFGWFKGADNPNLQYKEVTCPKAITDISGCIRN
>Geo.can-CDO55491.1-Fun-Sac
M------------PAAIVGGKSGIGQTTRYWDCCKPSCAWNGKADVSAPVAACKADGKTI
SGVNDQSGCVGGDSYMCSNQQPFAINSTLAFGFVAASMIGYGESNMCCTCVLMTFNEGPA
SGKQMVAQITNTGTDLSSNHFDIAMPGGGFGLFTGCTTQWNMPASAWGQTYGGVSTAEEC
KNLPSDLQIGCDWRYDFFENSDNPSVSFVEIECPSQITDITGCKRN
>Ver.lon-CRK12336.1-Fun-Sor
MHA---NLLTLLPTST-AAQASGSGSTTRYWDCCKPSCAWPGKAASSGPVTTCDINDRPL
GDANARSGCEGGTSYMCSGQSPWAVSADLAYGWAAVRVAGGDEASWCCACYELTFTSGPV
AGKKMVVQATNTGADLGSNHFDLAIPGGGVGIYNACTAQYNAPPNGWGDQYGGIRSRAEC
DAFPEALKSGCYWRFDWFLNADNPQVNFRQVSCPAALTSRSGCVRQ
>Pir.sp.-OUM65146.1-Fun-Neo
-------------YTAIGSAGKRSGKTTRYWDCCKPSCSWKGKANVSHPVNTCNRSGSLI
SDVDARSGCDGGEAFMCTDQQPWAVSDTLSYGFAAASISGGSESSWCCACYKLTFTSTSI
AGKEMIVQVTNTGGDLGENHFDLQMPGGGLGIFDGCSSQFNTNAASWGERYGGLRSADGC
ANLPASLQAGCKWRFDWFENADNPAMEFEEVECPAELTKKTGCSR-
>Pir.sp.-OUM58378.1-Fun-Neo
----------------KVIGQKRNGKTTRYWDCCKPSCSWSGKANVSHPVNTCKRNGSLI
SDFNARSGCDGGEAYTCTDQQPWAINDKLSYGFAAANISGGSESTWCCACYRLTFTDTAI
KGKQMIVQVTNTGGDLGANHFDLQIPGGGLGIFDGCSSQFGVNAASWGERYGGVRNASGC
NNLPKSLQAGCKWRFNWFKNADNPNMTFEEVKCPAELTKKTGCVRR
>Lep.dec-ADU33351.1-Hex-Chr
MIVFLFVITSVTA---IEGGISGDAITTRYWDCCKPSCGWRGNLNTANPVTSCAADGVTV
LDPEIMAACDNGTSYMCNNQQNYAVNDTFAYGYVAASFTGGVDYSYCCACVLLSFKSG-L
EGKYMLAQITNAGSDLHANQFDIAIPGGGVGLHNGCDLQWHSP-DGWGDRVMGIDTREEC
DTLPEPLRSGCYFRFDFMEGIPNPDVSFKQVKCPKELIANTGCNM-
>Kom.pha-XP_002494081.1-Fun-Sac
MSTLLAVLLSQNSSSTIPNGFSGTGRTTRYWDCCKPSCSWPGKSNVTGPVRSCGVSGN-V
LDANAQSGCIGGEAFTCDEQQPWSINDDLAYGFAAASLAGGSEDSSCCTCMKLTFTSSSI
AGKTMIVQLTNTGADLGSNHFDIALPGGGLGIFEGCSSQFGS-GYQWGNQYGGISSLAEC
DGLPSELQPGCQFRFGWFENADNPSVEFEQVSCPPEITSITGCART
>Geo.can-CDO52360.1-Fun-Sac
MIFAALSSLAFVAPVAVSGGRSGTGHTTRYWDCCKPSCSWSGKANVNSPVKACLADGVTA
ADVNAQSGCNGGNSYMCSNQQPFAVNSTLAYGFAAASMIGAGESDLCCSCVLLNFNSGAP
AGKQMVVQITNTGSDLYSNHFDIAMPGGGFGIFNGCVNQWNVPADKWGQTYGGVSSADQC
NNLPSQLQKGCDWRWDFLNGGDNPDVSFVQIECPAEITAISGCKRN
>Ret.spe-BAA98048.1-Euk-Par
--------MLLLI---VATVLGLDGRTTRYWDCCKGSCGWDGKASVSKPVDTCAKDGTTV
--TSAKSACDGGTAYMCYDQTPRAVNDSYAIGFAAAAVSG-GEKAACCTCYELTFTSGPV
NGKKMTVQVTNTGGDLGSNQFDIAIPGGGVGLYNGCTSQSGAPADGWGSRYGGVSSRSEC
SQLPSGLQAGCQWRFDWFQNADNPSITFNEVSCPGDLTSKTNCRRQ
>Phi.sco-XP_018065598.1-Fun-Leo
MVLPTKVLLAILPQVTVASQASGTGKTTRYWDCCKASCGWTKKASGANPVASCDKSDNQL
SNYDAKSGCDGGPAYMCSNQSPWAVSDSLAYGYAAATISGGSESSWCCACYELTFTSGAV
SGKKMVVQVTNTGGDLGSNQFDLAIPGGGFGIFNGCTAEWGTPSTGWGKQYGGVDSRSAC
DAFPAALKQGCYFRFDWFQGADNPAMTFKQVTCPAALTSKSGCVRQ
>Aph.bes-ALL62704.1-Met-Nem
MVQ---GLLALLP---VVDGQSGSGKTTRYWDCCKPSCGWPGKAQKKGPVQSCGVSNQLL
NDGNTQSGCNGGGAYTCSTQQPWAINDNLSYGFAAANIAGSNEAGWCCACYKITFTSGPV
NGKQMIVQVTNTGGDLGANHFDLQIPGGGVGIFNGCSAQWKAPADGWGARYGGVSSRNDC
NQLPTALRAGCQWRFDWFKNADNPTMNFQKVACPAEITAKTGCIRA
>Neo.cal-ORY72501.1-Fun-Neo
MNSLLLSIAAIIGSSSVISSGKRTGKTTRYWDCCKPSCSWSGKASVSSPVNTCNRNGSII
SDVNARSGCDGGEAFMCTDQQPWAVSDTLSYGFAAASISGGSEASWCCACYKLTFTSTSI
AGKQMIVQVTNTGGDLGENHFDLQMPGGGLGIFDGCSSQFNTNAASWGERYGGLRSADGC
ANLPASLQKGCQWRFNWFENADNPAMEFEEVECPAELTAKTGCKRL
>Hyp.sp.-OTA98895.1-Fun-Sor
MQLTTTFLGLAIPLAA-AQ-ASGSGTTTRYWDCCKPSCAWSAKTDSGQMVGTCDKSDNPL
SDGATKSACDGGSAYMCSNQSPWAVDDDTSYGWAAVRISGQTETQWCCACYELTFTSGPV
SGKKMIVQASNTGGDLGENHFDLAIPGGGVGIYNACTDQYGAPPNGWGQQYGGISSRSEC
DGFPEALKDGCYWRFDWFGGADNPAVTFKQVTCPSELTSKSGCARN
>Asc.rub-XP_020050299.1-Fun-Sac
LKL---IVLALAASTTISSGEKGQGTTTRYWDCCKPSCAWNGKADVKKPVEACSADGNNV
IGVDVQSGCVGGSAYMCNDQQPWAISDSLAYGFAAAGLNGGSESSMCCSCYKLTFTSSSI
AGKTMVVQVTNTGSDLDYNQFDIALPGGGMGIFSGCPNQFGS-GFSWGQQYGGISSQSEC
AGLPESLESGCDFRFDWFEGADNPSVDFERVVCPAELVAKSGCSRN
>Rhi.mic-CEG82705.1-Fun-Muc
MKLLAIATSLVVASAAVRGGAKGTSQATRYWDCCKPSCGWNGKAKVSSPVRTCAKNGVSI
IGNNVQSGCAGG-AFVCNNNQPWVVNNNLAYGFAAARIPGGGEDRWCCSCFELSFTSTAA
KGKKMVVQITNTGYDAGTEHFDILMPGGGVGLYNGCQPQWNSPSEGWGVRYGGVWNADMC
KQLPAQLRKGCEWRFGWFKGADNPNLVYREVTCPKEITNVSGCRRL
>Clo.aqu-ORY14162.1-Fun-Leo
MVSKQLALVALATAATVGA--SGSGKTTRYWDCCKGSCGWSGKASVNQPIKSCDKSDNPL
ANMGAKNACEGGQAYMCTNQSPWAVSETLSYGFAAVKLSGGTESSWCCACYKLTFTSGPA
QGKQFIVQATNTGGDLGSNHFDLAIPGGGVGIYNACTGQWGAPQNGWGQQYGGISSRSQC
DSFPEKLKPGCYWRFDWFGNSDNPSVNFEEVTCPKQITDRSGCIRN
>Rhi.mic-ORE23504.1-Fun-Muc
MKVSTIATSFVVAASAVSGGASGSAQATRYWDCCKPSCSWNGKAKVSSPVRSCAKNGVTL
IGDNVQSGCAGGDAYVCNNNQPWVVNDNLSYGFVAASIPGGGEGRWCCSCFEFTFTSTAA
KGKKMVVQITNTGNDPGTEHFDLLMPGGGVGQFNGCKPQWNAPEDGWGVRYGGVWNADMC
KQLPAPLQKGCQWRFGWFKGADNPTLTYREVTCPKEITDVSGCKRL
>Aph.bes-ALL62702.1-Met-Nem
MVQ---GLLALLP---VANGQSGTGTTTRYWDCCKPSCSWPGKAQKQGPVQTCGVDDKPL
NDGNTASGCNGGGAYTCSTQQPWAVNDTTSYGFAAANIGGSSESQWCCACYKLTFTSGPV
SGKDFVVQVTNTGADLGANHFDLQIPGGGVGLFNGCSAQWKAPSQGWGKQYGGIDTVDQC
SQLPAALQSGCKWRFEWFKNADNPSMKFEKVKCPAEITKKSGCIRA
>Bot.cin-XP_001547700.1-Fun-Leo
MQVPMKSLVALLPQVS-AQA-SGSGTTTRYWDCCKPSCAWSGKATGSGPVGTCDINDSPL
SDAIAVSGCDGGNSYMCSDQSPWAVSDDLAYGYAAVNIAGGSEASWCCACYELTFTSTAL
AGKKMIVQATNTGGDLGSNQFDLAIPGGGVGIFNGCTKEFGAPSSGWGAQYGGVAAVSSC
AAFPEALKPGCSFRFDWFEGADNPTVNFKQVNCPAELTKSTGCKRA
>Cry.ant-5H4U-Hex-Col
MKV-FVVLAAIVA---INGLTSGSGVTTRYWDCCKPSCSWGGKASVTKPVRTCKANGNT-
IDSNTQSGCNGGSSYVCNDQQPFT-QGNVGYGFAAASISGQPESQTCCACYEMTFTNTAI
SGQKMIVQVTNTGSDLNGNHFDLMIPGGGVGIFNGCQSQWGAPSNGWGQRYGGISSQSEC
NQLPTSLRAGCNWRFGWFKNADNPSMKFTQVRCPTILTQKSQCVRT
>Neo.cal-ORY31698.1-Fun-Neo
MKLSCIALVAAVAEPTITNGQ--NGVTTRYWDCCVASCAWDTN-TAQHPVNVCAKDGKTF
FDWRVGNVCDQGTGFMCNDNQPWALNENVAYGFVAAGFNYGNQKQWCCTCQRLQFTSGPI
AGKQMVVQITNTGGDLGSNHFDIQMPGGGVGYFKGCSAQWGVGQNGWGERYGGVRSASDC
SQLPADLQPGCKWRFDWFKNADNPNVIYERVQCPKELTDITGCIPP
>The.the-XP_003659323.1-Fun-Sor
MHLSATTGFLALPLAL-AQ-LSGSGQTTRYWDCCKPSCAWPGKG-PSSPVQACDKNDNPL
NDGSTRSGCDGGSAYMCSSQSPWAVSDELSYGWAAVKLAGSSESQWCCACYELTFTSGPV
AGKKMIVQATNTGGDLGDNHFDLAIPGGGVGIFNACTDQYGAPPNGWGDRYGGIHSKEEC
ESFPEALKPGCNWRFDWFQNADNPSVTFQEVACPSELTSKSGCSR-
>Ste.lyc-KNG47900.1-Fun-Leo
MVSKQLALLALTAFASVAQ---STGKTTRYWDCCKGSCAWSGKANVNKPIKTCDKSDNPI
ADLAAKNACDGGTAYMCTDQSPWAVNDNLAYGFAAVKLAGKSESDWCCACYELTFTSGPV
SGKKMVVQTTNTGGDLGNNHFDLAIPGGGVGIFNACTAQWGAPANGWGQQYGGISKRSDC
DSFPAKLKPGCQWRFDWFKNADNPSISFKEVTCPKELTAKTGCVRN
>Pir.sp.-OUM62864.1-Fun-Neo
MYI---------------NGQ--HGRTTRYWDCCVASCSWKEN-VASHPVNTCEKDGVTI
FNYLRGNVCDPNGGYMCNDNQPWALTDNLSYGFAAASFTSGKQNEWCCSCYRLQFTNTAI
KGKQMVVQVTNTGYDLSNNHFDIQMPGGGVGVFNGCKSQWNTGEDGWGKRYGGVESVAEC
DQLPPVLQDACKWRFNWYKNADNPEMDFERVQCPKELTDITGCVPI
>Dal.sp.-OTB19477.1-Fun-Sor
MQLTTIL-GLAVPLAS-AQGASGSGQTTRYWDCCKPSCGWTQKTDSGKLIGTCSKSDQPL
NDGATKSACDGGSAYMCSNQSPWAVNETFSYGWAAVRIQGQTETTWCCACYELTFTSGPV
SGKKMIVQASNTGGDLGQNHFDLAIPGGGVGIFNACTDQYGAPANGWGERYGGVTSREAC
DGFPEALKAGCYWRFDWFGGADNPGVNFKQVTCPSELVSKSGCSRN
>Pir.sp.-OUM58562.1-Fun-Neo
MKFTTITLAS---NNNITGGQ--TGKTTRYWDCCVASCAWSDN-TAQHPVNVCQKDGVTY
FDWRVGNVCDPGTGYMCNDNQPWAINDQLAYGFVAAGFRSGNQKNWCCTCQRLEFTSGPV
KGKQMVVQITNTGGDLGDNHFDIQMPGGGVGYFNGCQSQWGAPGNGWGERYGGVSSASQC
SQLPKQLQDGCKWRFDWFMNADNPSVVFERVQCPKELTDITGCIPN
>Muc.amb-GAN02818.1-Fun-Muc
MKFVAITSIA-VATSTISGGKSGSGSTTRYWDCCKSSCSWPGKASVTGPVDTCASNGISL
LDANAQSGCNGGNGFMCNNNQPWAVNDELAYGFAAASIAGSNEAGWCCGCYELTFTSGAA
SGKKMVVQVTNTGGDLGSNHFDLQMPGGGVGIFNGCAAQWGAPNDGWGARYGGVSSVSDC
ASLPSALQAGCKWRFNWFKNSDNPTMTFKEVTCPAELTTRSGCERK
>Sit.ory-ADU33248.1-Hex-Cur
MKVLTIYLGAFCG---VVGGFSGSCTTTRYWDCCKPTCAWKENIDDVGPVKACNIDGVNI
SDVEAQSGCGGGSSYMCNNQQSIIVNSTFAYGFAAAVFISPPE-NLCCACFLVNFQKGEW
AGKQMIVQLTNTGGSSSVNNIEIAMPGGGVGYFEGCKTQWNAPDQGWGEQYGGVTTEDGC
NDLPTQLQPGCKFRWEFLNGCSNPPATFEQVVCPQEIVDISGCKTD
>Set.tur-XP_008020030.1-Fun-Leo
MVSKHLALFALTTFATVAQ---STGKTTRYWDCCKGSCGWSGKANVNQPIRTCDKSDNPI
ADLAAKNGCEGGTAYMCTDQSPWAVNDNLAYGFAAVKLAGKTERDWCCACYELTFTSGPV
SGKKMVVQTTNTGGDLGDNHFDLAMPGGGVGIFNGCTSQFGAPSSGWGQQYGGISSRSEC
ANFPEKLKAGCYWRFDWFKNADNPSVSFKEVTCPGELTSKTGCIRK
>Pir.sp.-OUM65149.1-Fun-Neo
---------------PVVSSGKRTGKTTRYWDCCKPSCSWNGKANVSQPVNTCSRDGSLI
SDVNAKSGCDGGEAFMCTDQQPWAVSDTLSYGFAAASISGGSESTWCCACYKLTFTSTSI
AGKQMIVQVTNTGGDLGENHFDLQMPGGGLGIFDGCSTQFNTNAASWGERYGGLRSVDGC
ANLPASLQAGCKWRFDWFENADNPAMEFEEVECPTELTEKTGCVRL
>Ros.nec-GAP85004.1-Fun-Sor
MYATAFGLIALTA----AYAASGSGVTTRYWDCCKPSCAWSGKAAVSSPARTCDRSDNPL
SDVNAKSGCDGGGAYTCSNYSPWAVNDNLAYGFAATAISGGSESSWCCACYQLDFTSGPV
AGKTMIVQSTNTGGDLGNNHFDLLMPGGGVGLFDGCSSEFGQ---SLGQQYGGISSRSEC
DAMPQILRKGCYWRFDWFKNADNPNVNFKQVACPAELTAISGCKRN
>Par.par-CEP15980.1-Fun-Muc
MKFVAITSIA-VA-STISGGASGSGSTTRYWDCCKSSCSWPGKASVSAPVDVCASNGISL
LDSNAASGCNGGSGFMCNNNQPWAVNDNLAYGFAAASIAGSNEAGWCCGCYELTFTSGAV
SGKKMVVQVTNTGGDLGSNHFDLQMPGGGVGIFNGCAAQWGAPSDGWGARYGGVSALSDC
SSLPSALQAGCKWRFNWFKNTDNPSITFKEVTCPTELVTRTGCERN
>Pas.ful-AQA29337.1-Fun-Leo
MHSTTALLTALT--ATLASATSGSGTTTRYWDCCKGSCAWPGKADVSQPVTTCDKNDQPI
TDIDAKSGCDGGDAYMCSSQSPWVVSDSLAYGFAAVSAPGGSESSICCACYELTFTSTSI
AGKKMIVQATNTGSDVGEGQFDLAMPGGGVGQFNGCDTEWGAPSGGWGQQYGGISS-NSC
SSFPTALQPGCNFRFDWFEGADNPTVDYKQVTCPTELTAKTGCVRT
>Mad.myc-KXX82926.1-Fun-Sor
MHLPISTLITLLPTAT-AQGPSGSGQTTRYWDCCKPSCAWPRKGNSPSPVQTCDRNDNPL
NDGNTRSGCDGGSAYMCSSQSPWALNETVAYGWAAVNIAGSNEAAWCCSCYELTFTSGPV
AGKKMIVQATNTGGDLGNNHFDIAMPGGGVGMFNACTNQYGAPPNGWGQRYGGIGSKSEC
EGFPAALKDGCNWRFDWFMGADNPDVTFRQVACPAAITAKSGCTRQ
>Lep.dec-ADU33347.1-Hex-Chr
MR-HVIVLALIFG---IPGGKQGTGVTTRFWDCCKPSCSWRGNLRSATPVTSCGIDGDTA
VDPDLMSACDKGPAYMCTNQQPFVVNSTLAYGYVAASFTGSTDYQLCCGCVLLSFQGQ-L
AGKHLLAQVTDAGSDLVVNQFDIAIPGGGVGIGNGCTEQWNAPPDGWGARYGGISTEEEC
DELPIQLQPGCHFRFQFMEGVPNPDVTFIQVECPRELVDTTGCELR
>Neo.cal-ORY54317.1-Fun-Neo
MNCLLLTIIALIGQATISNTKKRVGKTTRYWDCCKPSCAWNYKANVSKEVNSCYRDGSIV
SIPWITSGCGGGDAFMCNDQQPWAINDKLSYGFAAANISGSDEEHWCCACFKITFTSTSI
AGKEMIVQVTNTGGDLGENHFDIQMPGGGLGLFDGCSPQFGVDASKWGERYGGLTSEAGC
DNLPKVLQPGCHWRFGWFENADNPAMEFEEVECPAELIKITGCARL
>Fol.can-XP_021948187.1-Hex-Col
MANSSLCLAILLDFETVSGGGSQSGKTTRYWDCCKPSCSWNDKAAVTRPVKSCAKNGIDL
--VNEKSGCDGGPSYTCNNQIPFVGGNNVAYGFAAANIPGSNERGWCCACYELTFTSGPV
NGQKMVVQVTNTGGDLGANHFDLQIPGGGVGIFNGCQSQWNAPANGWGDRYGGVSSIEGC
NDLPAAIREGCKWRFVWFKNADNPTMTFRPVTCPSELTSKSGCIRT
>Phy.nit-BAD77808.1-Fun-Muc
MKFSIIASALLLATTTISGGFSGNGRTTRYWDCCKPSCAWDGKASVTKPVLTCAKDGVSL
--SDVQSGCVGGQAYMCNDNQPWVVNDDLAYGFAAASLGSAGASAFCCGCYELTFTNTAV
AGKKFVVQVTNTGDDLSTNHFDLQMPGGGVGYFNGCQSQWNTNTDGWGARYGGISSISEC
DKLPTQLQAGCKWRFGWFKNADNPEVTFKAVTCPAEIIAKTGCERK
>Den.pon-ENN73179.1-Hex-Cur
MK-FFVALLA------IPDGLSGDGVTTRYWDCCKPSCGWSYETH--VAVETCAIDGVTP
VDDNQQSGCDTGTAFTCSNNQPWVVNSTLSYGFVAASFTGGVDVSHCCHCVLLNFQGD-L
AGKSLLALITNTGEPLATNQFDIEIPGGGVGIYYGCYKQWGAPESGWGEQYGGVATREEC
SQLPEDLREGCTWRWDYMEGVANPAVTFYQVQCPQELLNIAKCVRD
>Lep.mac-XP_003841026.1-Fun-Leo
MVSKELAFFALATLASVAQ---STGKTTRYWDCCKGSCGWTEKAVVSSPIQSCDKSDNPI
ADMAAKSGCEGGQAYMCTGQSPWAVDDNLAYGFAAVKLAGGSESSWCCACYELTFTSGPV
SGKKMIVQATNTGGDLGQNHFDLAMPGGGVGIFNGCTAQFGAPSSGWGQQYGGISQRSEC
DSFPEKLKAGCYWRFDWFKNADNPDVSFKKVTCPAALTNKTGCIRK
>Rhi.sol-ADV02787.1-Fun-Aga
-MKLVISLATTVFALTIAQ--SGTGATTRYWDCCKESCGWSGKASVSAPVRSCDKNNNPL
SDYNAQSGCGSGGAYACANHSPWAVNDSLSYGFAAVKLQGGAESTWCCQCYELTFTSGPV
SGKKMIVQTTNTGGDLGNNHFDLMIPGGGVGIFQGCASQYGAPSTGWGAQYGGVSSRSQC
SQLPSALQAGCNWRFDWFQNADNPSVSFKQVTCPSQLTSITGCSRK
>Pir.fin-ORX52604.1-Fun-Neo
MNCLLLSIAALVSPASVGNSGKRNGKTTRYWDCCKPSCSWAGKATVSQPVNTCSRSGSIL
SDANARSGCDGGEAFMCTDQQPWAVSDTLSYGFAAASISGGSEASWCCACYKLTFTSTSI
AGKQMIVQVTNTGGDLGENHFDLQMPGGGLGIFDGCSSQFNTNAASWGERYGGLRSADGC
ANLPASLQAGCKWRFDWFENADNPTMEFEEVECPRELTEKTGCVRL
>Mar.cor-OWP03006.1-Fun-Leo
MSLPSKVLLALLP-------QSGIGTTSRYWDCCKPSCGWTKKATGSGPVTSCDINDNQL
TDYDAASGCQGGVSYMCSNQTPWAVSETLAYGFVATTISGGTEASWCCACYELTFTSGLV
AGKKMVVQATNTGGDLGSNQFDIAMPGGGFGIFNGCTAKWGTPSAGWGAQYGGITTRSQC
DAFPSKLRAGCYWRFDWFQNADNPSVTFRQVACPAALTAKSGCIRV
>Bip.sor-XP_007704481.1-Fun-Dot
MVSKQLSFVVLATLATVAQ---STGKTTRYWDCCKGSCAWAGKASVTQPLRTCDKNDNPI
SDLMAKNGCEGGTAFMCTNQTPWAVNNSLAYGFAAVKLAGKSERDSCCACYELTFTSGPV
VGQKMIVQSTNTGGDLGDNHFDIAMPGGGVGIFNGCTAQFGAPSTGWGQQYGGISSRSEC
ENFPEKLKAGCRWRFDWFKNADNPTISFKEVTCPGELTSRTGCIRL
>Alt.alt-XP_018381386.1-Fun-Leo
MVSKQLTFLALATLATVAQ---STGKTTRYWDCCKGSCAWSGKAPVSSPIKTCDKNDNPL
SDVNTKSGCDGGSAYMCTDQSPWAVSDDLAYGFAAVKLSGKTESNWCCACYELTFTSGPV
SGKKMVVQTTNTGGDLGDNHFDLAIPGGGVGIFNACTAQFGAPPNGWGQQYGGISSRSEC
ESFPQKLKPGCEWRFDWFKNADNPSVSFKEVTCPKALTDKTGCVRQ
>Thi.pun-KKA28018.1-Fun-Sor
MKQ---SILLFLP----ASSASGSGVTTRYWDCCKPSCAWPDKASVNSTVLTCAADDSII
TDPNTKSGCDGGTAYTCADNSPWALNDLISFGYAATKINGGSEASWCCACYELTFTSGKA
KGKQMVVQSTNTGSDLGSNHFDILMPGGGVGIFNGCSSQFGGIA---GDQYGGISSESQC
DSMPEMLQAGCRWRFEWFNNADNPTVNFRQVQCPDALVANTGCKRD
>Muc.cir-EPB87943.1-Fun-Muc
MKFVAITSIA-VATSTISGGKSGSGSTTRYWDCCKASCSWPGKASVTGPVDTCASNGISL
LDANAQSGCNGGNGFMCNNNQPWAVNDELAYGFAAASIAGSNEAGWCCGCYELTFTSGAA
SGKKMVVQVTNTGGDLGSNHFDLQMPGGGVGIFNGCAAQWGAPNDGWGARYGGVSSVSDC
ASLPSALQAGCKWRFNWFKNSDNPTMTFKEVTCPAELTTRSGCERK
>unc.sym-BAF57359.1-Euk-Env
--------MLFFA---ISWVLGDSGKTTRYWDCCKASCAWEKKAAVTQPVDTCGKDGTTV
SNDTVKSSCDDGDGYMCYDQTPFAVNDSYAMGFAAAACCG-GESGACCGCYELTFTSTAV
SGKKMVVQITNTGGDLGSNQFDLAIPGGGVGIYNGCTKQSGAPADGWGSRYGGVSSKSEC
SQLPSGLQAGCQWRFDWFQNADNPSINFSSVSCPGELTSKTNCKRT
>Pir.fin-ORX52607.1-Fun-Neo
MKSLLLSIATFIGPASVVSSGKKNGKTTRYWDCCKPSCSWNGKANVSHPVNTCSKSGSIL
SDINVRSGCDGGDAFMCTDQQPWAINSRLAYGFAAANISGSSESSWCCACYKLTFTSTSI
AGKQMVVQVTNTGGDLGENHFDLQIPGGGLGIFDGCSFQFNTNAESWGQRYGGVGSVSGC
SNLPASLQAGCKWRFEWFENADNPTMEFEEVECPRELTEKTGCVRR
>Ana.rob-ORX79923.1-Fun-Neo
MNCLLLSIVSLIGLATITETEKRVGQTTRYWDCCKPSCAWNYKAKVTHEVYSCRKDGSIE
PVVYATSGCGGGEAFMCNDQQPWAINDKLSYGFAAANISGSDEEHWCCACFKLTFTSTSI
AGKQMIVQVTNTGGDLGNNHFDIQMPGGGLGLFDGCSPQFGVDASKWGNKYGGLTSESQC
SLLPEVLQPGCHWRYGWFEDADNPAMEFEEVQCPQELVDITGCARL
>Neu.tet-XP_009853913.1-Fun-Sor
MRSTVLGLVAALP----VHAASGSGQSTRYWDCCKPSCSWSGKASVNRPVLACDANNNPL
SDASVKSGCDGGSAYTCANNSPWAVNDQLAYGFAATKLSGGTESSWCCACYALTFTSGPV
AGKTLVVQSTSTGGDLGSNHFDINMPGGGVGLFDGCTRQFG----GLGAQYGGISSRSQC
DSFPAALKPGCQWRFDWFQNADNPNFTFKQVQCPSELTSRTGCKRN
>Neo.cal-ORY40588.1-Fun-Neo
MRLNVLLIIALLSSASITSGT--TGKTTRYWDCCLASCSWKEN-TNGSAVKACKADGVTV
TDYKVRNGCEGGKAYMCNDNQPWAINDDISYGFVAAAFQNGSQKDWCCSCYRMQFTSGAA
KGKQMIVQVTNTGYDLSDNHFDIQMPGGGVGVFNGCQSQWNTSVDGWGQRYGGISKRSEC
ENLPKQLRDGCYWRFDWFLNSDNPSVIFERVQCPTELTSKSGCVPP
>Sta.sp.-OAK97630.1-Fun-Leo
MVSKQVALLALTTLAAVAQ---QSGRTTRYWDCCKGSCGWSGKAPVNQPIQSCDKSDNPL
SNMAAKNGCEGGQAYMCTNQSPWAVNDQLAYGFAAVKLAGKTESNWCCACYELTFTSGPV
SGKKLVVQATNTGGDLGQNHFDLAMPGGGVGIFNGCTSQWGAPQNGWGQQYGGVSSRSAC
DSFPEKLKAGCYWRFDWFMGADNPDVTFKEVSCPSELTSKSNCIRQ
>Ret.spe-BAA98039.1-Euk-Par
-------MFVFAF---LNAIFGDSGKTTRYWDCCKGSCGWEAKADVSKPIDTCAKDGTTV
SNDTVKSGCDGGDGFMCYDQTPWAVNDSYSLGFAAAAVSG-GEKAACCQCYELTFTSGPV
NGKKLTVQVTNTGGDLGSNQFDLAIPGGGVGIYNGCTAQSGAPADGWGSRYGGVSSRSEC
SQLPSGLQAGCQWRFDWFQNADNPSINFNVVSCPSELISKTNCKRN
>Ros.nec-GAP84246.1-Fun-Sor
MQLKQLPLAASLSLAS-AQGASGSGQTTRYWDCCKPSCGWAQKTNSGRLVGTCSRADAPL
NDGATRSGCDGGSAYMCSSQSPWAVDAGLSYGWAAVRLAGQTESTWCCACYELTFTSGPV
AGKKMVVQASNTGGDLGQNHFDLAIPGGGVGMFNACTSQYGAPANGWGERYGGVTSRAAC
DSFPAALRDGCYWRFDWFGGADNPGVTFRQVACPAALVAKSGCARN
>Pir.sp.-OUM65147.1-Fun-Neo
----------------ITITITLTGKTTRYWDCCKPSCSWNGKANVSQPVNTCSKSGSIL
SDVNAKSGCDGGEAFMCTDQQPWAVSDTLSYGFAAASISGGSESSWCCACYKLTFTSTSI
AGKQMIVQVTNTGGDLGENHFDLQMPGGGLGIFDGCSSQFNTNAESWGERYGGLRSADGC
ANLPASLQAGCKWRFDWFENADNPAMEFEEVECPAELTKKTGCVRL
>Phy.bla-XP_018298953.1-Fun-Muc
MKFSIIASALLLAATTISGGFSGNGHTTRYWDCCKPSCAWDGKASVTKPVLTCAKDGVSL
--ADVQSGCVGGQAYMCNDNQPWVINDNLSYGFAAASLGSAGASAFCCGCYELTFTNTAV
SGKKFVVQVTNTGDDLTTNHFDLQMPGGGVGYFNGCQSQWNTNTDGWGARYGGISSLSEC
DNLPTQLQAGCKWRFGWFKNADNPDVTFKAVTCPAEIIAKTGCQRN
>Scl.bor-ESZ97378.1-Fun-Leo
MQLPMKTLIALLPQVS-AQA-TGSGTTTRYWDCCKPSCAWDGKATGSGPVGTCDVNDSPL
SDAIAVSGCSGGTSYMCSDQSPWAVTDDLAYGYAAVNIAGGSESSWCCACYELTFTSTAL
AGKKMIVQATNIGGDLGSNQFDIAIPGGGVGIFNGCTTEFGVPSSGWGAQYGGVAAESSC
ATFPAALQPGCDFRFAWFESADNPTVDFKQVECPAALTKSTGCKRA
>Oid.mai-KIM97776.1-Fun-Leo
M---------IRP----AQA-SGSGTTTRYWDCCKSSCGWPGKATGSNPVTSCDANDNPI
TNYNAASGCGGGSAYMCTTQQPWAVSEDLSYGFAATSIAGGTEATWCCACYKLTFTSGPV
AGKQMIVQATNTGGDLGSNQFDLAMPGGGFGIFNGCTPEWGTPAGGWGAQYGGISDRSQC
DSFPPALQPGCYWRFDWFQDADNPTVTFQQVECPAALTAKTGCVRA
>Col.inc-KZL83256.1-Fun-Sor
MQPKKALVPFLLPFST-AQ-FSGTGSTTRYWDCCKPSCAWPGKSNASGPVTTCDRNDNPL
ADGATRSGCDGGGAYMCSSTSPWAISDDLAYGWAAVRISGGTEAQWCCACYELTFTSGPV
AGKRMIVQATNTGGDLGQNHFDIAIPGGGVGLFNACTDQYGAPANGWGQRYGGISSRSEC
NGFPEKLKAGCYWRFDWFKGADNPAVSFKQVTCPAEITNKSGCRRQ
>Hor.wer-OTA33473.1-Fun-Leo
MSSRSIAFLALTALATVSKAVSGSGSTTRYWDCCKGSCAWEGKADVSAPITTCDADDNPL
SEANAKSGCDGGSAYMCSDQSPWAVSSDLAYGFAAVSIPGGSESSWCCSCYELTFTSTSI
AGKKMIVQATNTGADLGEGQFDLAIPGGGVGIYNGCTDEWGAPSSGWGAQYGGIST-NTC
SNFPSALQPGCNFRFDFFEGADNPSVDYKQVTCPKALTDKTGCIRS
>Pse.sp.-KFY31178.1-Fun-Leo
MILPKSTLLALLPLAT-SLAVSGNGKTTRYWDCCKPSCSWSDKASSTGPVETCDKNNNVL
ADVNAKSGCEGGSAFMCGDQTPWAVSDSLAYGFAAVSIAGGTEASWCCACYELTFTSGPV
SGKKMIVQATNTGGDLGSNHFDINMPGGGFGIFNGCTPQYGTPSTGWGEQYGGISSRSQC
DAFPAALKAGCNWRFDWFKNADNPAVSFKSVACPRALTNKTGCVRS
>Hyp.duj-OWA54712.1-Met-Tar
MKISVLVICLLVA---LPDG-QMAGKTTRYWDCCKPSCAWPGKAAVSSPVKSCQADGVTL
WDANAVSGCNNGQAYTCNNNMPWVINSNLAYGFAAANIKGSNERGWCCGCYKLDFTSGPI
NGKSMIVQVTNTGSDLGENHFDIQMPGSGVGMFDGCTSQWGLPLSVWGQQYGGVASRQDC
FGLPQAIQAGCLFRFDWFMGADNPNVQFVKVKCPAELEARTQCVRQ
>Ana.rob-ORX87363.1-Fun-Neo
MRTLLITVISLIS--GKVLGQKRNGRTTRYWDCCKPSCSWSGKANVSHPVNTCKRNGSII
SDVNARSGCDGGDAFACTDQTPWAINDNLSYGFAAAHISGGSESSWCCACYRLTFTDTAI
KGKQMIVQVTNTGGDLGENHFDLQIPGGGLGAFDGCSSQFNTNAASWGDRYGGLHSVSGC
STLPKSLQAGCKWRFNWFKNADNPHMTFEEVKCPVELTRKTGCSRL
>Pyr.ter-XP_003304354.1-Fun-Leo
MVSKQLAFFALASLATVAQ---LTGKTTRYWDCCKGSCGWAGKANVNQPIKTCDKSDNPI
ADLSARNACDGGTAYMCTDQSPWAVSDNLAYGFAAVKLQGKGEADWCCACYELTFTSGPV
VGKKLIVQTTNTGNDLGDNHFDLAIPGGGVGIFNACTNQWGAPPNGWGQQYGGVSSASDC
DSFPEKLKAGCKFRFGWFKNADNPSVSFKEVACPAALTAKTGCTRK
>Oph.pic-EPE06017.1-Fun-Sor
-MLPAQALGALVPLAQ-GAAADNTGTTTRYWDCCKPSCGWAGKG-AVGPVGTCDKDDRPL
NDGATKSGCDGGSAYMCSSQAPWAVNDTVAYGYAAVRIAGGTEASWCCQCYELTFTSAPL
LGKKLVVQATNTGGDLGANHFDLAIPGGGVGIYNACTQQYGAPPNGWGDRYGGVHSKADC
DSFPQALKAGCSWRFDWFQGADNPAVTFTQVTCPSELVAKTGCHR-
>Ret.spe-BAA98049.1-Euk-Par
-------MLLLFS---ISWLVGDSGRTTRYWDCCKASCAWEKKAAVTQPVDTCGKDGTTL
SNDTVKSSCDGGDGYMCYDQAPWAVNDSVAYGFAAAACCG-GETGACCNCYELTFTSGPV
NGKKMVVQVTNTGGDLGSNQFDLAIPGGGVGIYNGCTQQSGAPADGWGSRYGGVSSRSEC
SQLPSGLQAGCQWRFDWFQNADNPSINFNQVTCPSELIARTNCKRT
>Ana.rob-ORX87197.1-Fun-Neo
MNTLLITIASMVGNSGVSYGNKRHGRTTRYWDCCKPSCSWSGKASVSHPVNTCNRNGSII
SDVDARSGCDGGEAFMCTDQQPWAINDNLSYGFAAASISGGSEATWCCACYKLTFTNTAI
AGKQMIVQVTNTGGDLGENHFDIQMPGGGLGIFDGCSSQFNTNAASWGERYGGLRSADGC
SNLPSSLQAGCQWRFGWFKNADNPEMDFEEVECPAELVAKTGCRR-
>Pes.fic-XP_007833017.1-Fun-Sor
MQA---VILSLLAYAS-AQGASGSGQTTRYWDCCKPSCGWGMKTNSGKYIQTCDKSDNPL
G-SDTKSGCDGGSAYMCSNQSPWAVNDTVAYGWAAVKLAGSNEQTWCCACYELTFTSGPV
AGQKMVVQASNTGGDLGQNHFDIAMPGGGVGLFNACTNQYGAPPQGWGQQYGGVSSRSDC
DSFPEKLKAGCYWRFDWFKGADNPSVTFKQVACPQAITSKSGCVRS
>Aur.mel-KEQ60169.1-Fun-Dot
MYSKSIALLALATFAS-VASAAQTGKTTRYWDCCKGSCAWPGKADVSAPITTCDKNDNPL
TDANTASACDGGSAYMCSDQSPWAVSDDLAYGFAAANIAGGSEESWCCSCYKLTFTTTSI
AGKTMIVQATNTGGDLGSNQFDLAIPGGGVGIFNACTDEWNAPASGWGAQYGGIST-NTC
SAFPKALQPGCGFRFDWFENADNPEMEFERVECPAAITAKSGCKRA
>Col.glo-EQB52129.1-Fun-Sor
MHPTQALVALLLP-AA-SQ-ASGTGSTTRYWDCCKPSCAWPGKASAAGPVGTCDRNDNRL
NDGATKSGCDGGSAYMCSSNSPWAVSDSLAYGWAAVRISGGTEASWCCACYELTFTSGPV
SGKKMVVQATNTGGDLGQNHFDLAIPGGGVGQFNACTDQYGAPPNGWGQRYGGVSSRSEC
DGFPEKLKAGCYWRFDWFQGADNPSVSFKEVSCPAEITAKSGCRRN
>Bip.may-XP_014078046.1-Fun-Dot
MVSKQFTFLALTTLATVAQ---STGTTTRYWDCCKGSCAWEGKASVTQPLRTCDKNDNPI
TDAMAKSGCEGGTAFMCTNQTPWAVNDNLAYGFAAVKLAGKGESDTCCACYELTFTSGPV
VGQKMIVQSTNTGGDLGDNHFDLAMPGGGVGIFNGCTAEFGAPSTGWGQQYGGISNRSEC
DTFPEKLKAGCQWRFDWFKNADNPTISFKEVNCPGELTNRTGCIRL
>Phi.sub-CZR65790.1-Fun-Leo
MFLPTKALLALLPLSTTLCQS--TGKTTRYWDCCKASCGWTKKASGSNPVASCDKSDNKL
SNYDAKSGCDGGPAYMCSNQSPWAVSDSLAYGYAAATIAGGSESSWCCGCYELTFTSGPV
SGKKMVVQVTNTGGDLGSNQFDLAIPGGGFGIFNGCTAEWGTPSTGWGKQYGGVDSRAAC
DAFPAALKQGCYFRFDWFQGADNPAMTFKQVTCPAALTSKSGCVRQ
>Scl.scl-XP_001585291.1-Fun-Leo
MQLPMTTLIALLPQAN-AQA-SGSGTTTRYWDCCKPSCSWSDKAVGSGPVGTCDINDSPL
SDAMAVSGCNGGTSYMCSDQSPWAVTDDLAYGYAAVNIAGGSESSWCCACYELTFTSTAL
AGKKMIVQATNTGGDLGSNQFDLAMPGGGVGIFNGCTTEFGAPSSGWGSQYGGVSSATDC
STFPAALQAGCNFRFGWFEGADNPTVDFKQVECPAALTKSTGCKRA
>Pyr.sp.-OAL47336.1-Fun-Leo
MVSKQLAVVALATLATVAQ----TGKTTRYWDCCKGSCGWSGKASVNKPIQSCDKQDNPL
ANMAAKNGCEGGQAYMCTNQSPWAVDDKLAYGFSAVKLAGGNEGTWCCACYELTFTSGPV
NGKKMIVQATNTGGDLGQNHFDLAMPGGGVGLFNACTNQWGAPPQGWGKQYGGISSRSEC
DAFPEKLKAGCYWRFDWFQNADNPDVSFKEVTCPKALTDRSGCIRN
>Col.orb-ENH77311.1-Fun-Sor
MHSPFTLAA-LLPPTS-AH-SSGSGSTTRYWDCCKPSCAWPGKVSASGPVTTCGRNDSPL
SDGATASGCTGGSAYMCSSQAPWAVSDDVAYGWAAVRIQGGSETSWCCACHELTFTSGSV
AGKKLVVQATNTGGDLGQNRLDIAIPGGGVGQFNACTDQYGAPANGWGQRYGGVTSRAEC
DGFPEKLKAGCHWRFDWFKGADNPAVSFREVSCPAEITTKSGCRRN
>Geo.can-CDO52524.1-Fun-Sac
MRTFFIALSVATSPSQIRNGRSGTGATTRYWDCCKPSCAWPGKADVSAPVTACGLNGVTP
ADPNAQSGCTGGDAYMCNDQQPFSINSTLAYGFAAASIAGSGESQSCCSCMLLTFNDGPA
AGKQMVTQITNTGSDLGSNHFDIAIPGGGVGIFEGCKNQWGV-ENGWGETYGGVSSEQQC
INLPDPLKAGCEWRWDFLEGANNPSVSFVEIECPAEITAITGCKRN
>Phi.sp.-ADZ99360.1-Fun-Leo
MQLPLPSLLGLLPQAS-AQGSSGTGTTTRYWDCCKPSCGWPEKSNAPSPVQTRDKDDQPL
NDGNTQSGCEGGGAFMCSDQSPWAVNETYSYGYAAVNIAGGSETSWCCACYELTFTSGPV
NGKKMIVQATNTG-DIGSNHFDLAIPGGGVGEFNACTDQYGAPANGWGYRYGGVHSRSDC
DNFPQALKPGCDWRFDWFGGADNPSVTFKQVACPAAITAKSGCVRQ
>Pyr.tri-XP_001935162.1-Fun-Leo
MVSKQVAFFALASLATVAQ---STGKTTRYWDCCKGSCGWSGKANVNQPIRSCDKSDNPI
ADMAAKNACDGGSAYMCTNQMPWAVDDNTAYGFAAVKLQGKSEADWCCACYELTFTSGPV
SGKKMIVQTTNTGGDLGDNHFDIAMPGGGVGIFNACTNQWGAPPNGWGQQYGGISKRSDC
DSFPAKLKAGCQWRFDWFKNADNPSVSFKEVTCPSALTSRTGCIRK
>Rhi.sol-EUC59305.1-Fun-Aga
MKF---SLAAVIFSLTLVNGQSGTGATTRYWDCCKGSCAWSGKASVSAPVRTCDKSNNPL
SDYNAQSGCGSGPAYACSNNSPWAVNDNLAYGFSAVKLQGGTEASWCCQCYELTFTSGPV
SGKKMIVQATNTGSDLGNNHFDLMIPGGGVGIFQGCATQYGAPSKGWGDQYGGVSSRSEC
SQLPSALQAGCYWRFDWFKGADNPSVSFKQVSCPSQLTSITGCSRK
>Pir.fin-ORX52602.1-Fun-Neo
MNSLLLTIAGLVGNHNTPSSGKRHGKTTRYWDCCKPSCSWSGKASVSHPVNTCSRNGSVL
SDVNAKSGCDGGEAFMCTDQQPWAVNDNLSYGFAAASISGGSEASWCCACYKLTFTNTAI
AGKQMIVQVTNTGGDLGENHFDLQMPGGGLGIFDGCSSQFNTNAASWGERYGGLRSVDGC
SNLPSSLQAGCRWRFGWFMNADNPEMDFEEVECPAELVAKTGCRR-
>Ser.ind-CCA72362.1-Fun-Aga
MVSSKLALFPLFA----ANAQSGTGVTTRYWDCCKPSCAWSGKASVSSPVRTCGSNQQVL
--PDVKSGCDGGSAFTCADNQPWAVSNSLAYGFAAANIAGSSESSWCCQCYQLTFTSGPA
TGKVMVVQVTNTGGDLGNNHFDILMPGGGVGLFNGCNAQYGS----WGAQYGGVSSKSQC
ANLPSIVQPGCNWRFDWFSGSDNPTVNWQAVQCPSALTNISGCRRN
>Sit.ory-ADU33249.1-Hex-Cur
MKVLTICLGVFCG---VVGGFSGSCTTSRYWDCCKPTCSWKGNTDDVGPVKACSADGVTV
SDEDTQSGCVGGSSYMCNNQQSIVINSTLAYGFAAAVFKTPPE-NMCCTCFLVTFQKGEW
SGKQMVVQLTNTGGSSSVDNIEIGMPGGGVGYYEGCKTQWNAPDQGWGDQYGGVTTEDGC
NDLPTQLQSGCKFRWEFLNGCSNPPATFEQVVCPQEIVDISGCKMD
>Ana.rob-ORX80640.1-Fun-Neo
MKLSCIALAAAVAPTSVQGGK--TGKTTRYWDCCLASCSWSENVGASHPVNACKKDGTTI
TDWRIKSGCQGGEAYMCNAQQPWIINDKVSYGFVAAGFDSGNQKQWCCSCQKLQFTSGPV
AGKQMIVQVTNTGTDLSENHFDIQMPGGGVGIFNGCSSQWNAGSDGWGQRFGGISSVSEC
SQLPAELRDGCKWRFDWFKNADNPAVVFERVQCPKELTDITGCIPP
>Sce.api-XP_016642124.1-Fun-Sor
MKVTLTTLTALAPTAS-AQ-ASGSGSTTRYWDCCKPSCAWPGKGSAKGPLGTCDRSDNPL
NDGSTRSGCDGGSAYMCSSHSPWAVDDNLSYGWAAVRINGQTENDWCCACYELTFTSGPV
NGKKMIVQATNTGGDLGQNHFDIAMPGGGVGIFNGCTDQWGSPPNGWGERYGGISNGADC
DSFPEKLKAGCKWRFDWFGGADNPSVTFQQVQCPAELVEKSGCQRN
>Col.nym-KXH44598.1-Fun-Sor
MHLTSPLTL-LLPQVQ-AQ-STGTGTTTRYWDCCKPSCAWPGKASAAGPVTTCDRNDNPL
SDGATRSGCDGGGAYMCSAQSPWAVSDDLAYGFAAVRIAGGTEAQWCCACYELTFTGGAV
AGKRMVVQATNTGGDLGQNHFDIAIPGGGVGQFNACTDQYGAPANGWGQRYGGVSSRAEC
DGFPAKLKAGCYWRFDWFKGADNPSVSFRQVTCPAEITNKSGCRRQ
>Pir.sp.-OUM56845.1-Fun-Neo
--------MC------I---GTKEGTTTRYWDCCKPSCSWPEKAQVSEPVRQCKADGFSL
TNYNAKSGCEGGEAYMCSDQRPWAVSEVLSYGYAAASIAGLTEADWCCRCYALTFTSGPV
KGKQLVVQVTNTGGDLGSNHFDLQIPGGGFGIFNGCAPQFGTPDSVWGSRYGGVASRSDC
DALPEPLIESCYWRFDWFLNADNPSMVFDEVECPAELTKNTGCIHK
>Pir.fin-ORX45359.1-Fun-Neo
MKCTAFAMIAALARETFINLKGKSGQTTRYWDCCKPSCAWNYKAAVTKPVNSCDVNGNHI
SIEYTTSGCGGGSAFMCVDQQPWAINDQLSYGFAAASIEGQGEEDWCCACYKITFTSTSI
AGKQMIVQVTNTGDDLGKNHFDIQMPGGGLGLFDGCSAQFNTDASLWGERYGGFTDGSQC
SILPKSLQPGCEWRFGWFENADNPKMNFEEVECPAELVAITGCSRL
>Den.pon-AEE61695.1-Hex-Cur
MKFALLSIAVLCA---VKNGYSGECTTSRYWDCCKPTCAWKGNTDDIGPIKACQIDGSTV
DDGNTQSGCEDGSSYTCSAQQSVIINSTMAYGFAAAGFISPPE-NMCCTCFLVTFLEGGW
VGKQMVVQITNTGGTSNVNNIELAIPGGGVGYYLGCKTQWDAPDAGWGEQYGGVETEAAC
DALPEVLQPGCKFRWEFLTGCSNPPATFEQVICPQEIVDISGCRQD
>Pod.ans-XP_001908770.1-Fun-Sor
MQLA----LTILAFAS-AQGAQGAGKTTRYWDCCKPSCAWPGKSTASTPVLTCDRNDNPL
NDGSTRSGCDGGSAFMCSNQSPWAVNETVAYGWAAVNIAGSNEASWCCSCYELTFTSGPV
SGKKMIVQATNTGGDLGNNHFDIAMPGGGVGIFNACTQQYGAPPNGWGERYGGVGSKSAC
ESFPDKLKAGCNWRFDWFMGADNPDVRFRQVACPAAITAKSQCVRQ
>Thi.ter-XP_003652266.1-Fun-Sor
MHLSLTALVAVLPVAL-AQGASGTGKTTRYWDCCKPSCAWPKKGNSPNPVKTCDKNDNPL
NDGNTKSGCDGGGAYMCSNQSPWAVNDTLSYGWAAVNIAGSNEAAWCCACYELTFTSGPV
QGKKMIVQASNTGGDLGSNQFDLAIPGGGVGQFNACTQQYGAPANGWGDRYGGVHSKSDC
DSFPAALKAGCNWRFDWFQGADNPTVSFRQVACPAAITAKSGCVRQ
>Pha.min-XP_007916894.1-Fun-Sor
MQISLTALAALVPVAS-AQGPSGSGQTTRYWDCCKPSCAWPGKGSSKGPLQTCSKSDQPL
NDGSTKSGCDGGGAFMCSNQSPWAVNETVSYGWAAVNIAGSNENSWCCACYELTFTSGPV
SGKKLIVQATNTGGDLGNNHFDLAIPGGGVGIFNACTSQYGAPSNGWGDRYGGIHSRSDC
DSFPAALKAGCYWRFDWFGGADNPGVTFRQVACPAAITAKSGCVRN
>Cho.cuc-OBZ88981.1-Fun-Muc
MKFSIITVSILTSKATVRNGITGKGTTTRYWDCCKESCSWNGKAKVTNPVDVCAKNGVKL
--YNTKSGCGGGDGYTCNNNQPWAVNENLAYGFAAATLSKSNEAGWCCACMELTFTSSTV
KGKKMVVQITNTGDDGGPNAFDLHIPGGGVGQFNACTAQWGAPANGWGKRYGGVGSLQEC
SQLPAPLQPGCKWRFGWFKSADNPTIDFKEVTCPKEIIARSGCQRL
>Pse.sp.-OBT68825.1-Fun-Leo
MALSKLTLLALLPLAT-SLAVSGTGVTTRYWDCCKPSCAWSGKASKTGPVQSCDKNDNVL
ADVDTKSACDGGPAYMCSDESPWAVSDSLAYGYAAVSISGGTEATWCCACYELTFTSGPV
SGKKMVVQATNTGGDLGQNHFDLGMPGGGFGIFNACTPQYGTPSTGWGAQYGGISSRSQC
DAFPDALKAGCYWRFDWFQNADNPTVSFQSVACPLALTNKSGCVRS
>unc.sym-BAF57356.1-Euk-Env
---------MLFAPSVIPNAASGSGKTTAIGTAGKPSCSWTGKASVSSPVKSCGKDGSS-
ASQDEKSGCDGGTSYMCADQVPRAVNDSYAIGFSAAVYGGYNEAAACCSCFELTFTSGPV
NGKKMVVQVTNTGGDLGSNQFDLAIPGGGVGIYNGCTSQYNAGSDGWGSRYGGVSSRADC
SQLPSALQGGCQFHFDWFGGADNPSVNFQEVSCPSELTGITGCTRK
>Neo.cal-ORY36045.1-Fun-Neo
MKFSCIALVAAIASSSVTGGQ--TGKTTRYWDCCLASCSWSENTNAKHPVNACQKDGKTI
FSYLIGSACSGGSGYMCSNNQPWAINDNVSYGFVAAGFSSGSQKDWCCTCQRLEFTSGPI
AGKQMVVQITNTGGDLSNNHFDIQMPGGGVGIFNGCSSQFGAPNDGWGERYGGVKSAADC
SQLPTELQEGCKWRFNWFKNADNPSVTFERVQCPKELTDITGCVPA
>Col.gra-XP_008089512.1-Fun-Sor
MQPTQSLLPFLVPPSA-AQ-SSGAGSTTRYWDCCKPSCAWPGKATAAGPVTTCDRNDNPL
SDGSTSSGCDGGSAYMCSGQSPWAVDDDLAYGWAAVRILGSTEAEWCCACYELTFTSGPV
AGKKMIVQTTNTGGDLGQNHFDIAVPGGGVGIFNACTDQYGAPANGWGQRYGGVSSRSEC
DGFPEKLKAGCYWRFDWFNGADNPAVSFKQVTCPAELTNKSGCRRQ
>Ret.spe-BAA98047.1-Euk-Par
--------MLFYI---VGLSLAESGKTTRYWDCCKGSCGWEKKANVDKPIDTCAKDGTTV
SNDTVKSGCDGGEGYMCYDQTPWSVNDSYSYGFAAAACCG-GESGACCGCYDLTFTSGPV
NGKHMIVQITNTGGDLGSNQFDLAIPGGGVGIYNGCTAQSGAPSDGWGSRYGGVSSRSEC
SQLPSGLQAGCQWRFDWFQNADNPNINFSSVRCPAEIIAKTNCNRV
>Den.pon-XP_019757792.1-Hex-Cur
MKYALLSVAILCA---VENGFSGECTTSRYWDCCKPTCSWVGNTDSIGPVKSCAIDGSSD
IDGNVQSGCENGNAYMCSAQQGVIVNSTLAYGFAAVAFISPPE-NMCCTCMLVEFNGGGW
EGKTMIVQITNTGGTSSANNIEIAIPGGGVGYYQGCKKQWNAPDQGWGDQYGGVETEAAC
DDLPAVLQPGCKFRWTFLNGCSNPNAKFTQVVCPQEIVDISGCKMD
>Acr.chr-KFH43153.1-Fun-Hyp
MTPSVFALAAVAA----ALAAEGAGKSTRYWDCCKPSCAWPEKADVSAPAAVCNADNTPL
NDPLADSGCDGGPAFTCANYSPWAVNDNLAYGFAATAINGGSEASWCCACYRLTFTDGPV
AGKTMIVQSTNTGGDISNNHFDILMPGGGVGLFDGCTPQYG----GIGAQYGGVSSREEC
EQMPEALKEGCFWRFDWFANADNPNLNFEQVQCPSEITAISGCTRS
>Pir.fin-ORX45391.1-Fun-Neo
MKISILSMVALLSLDSVTKGE--TGRTTRYWDCCLASCAWKEN--TGGPVNACEIDGKTI
FDYTYGNVCAGGKGFMCNNNQPWEINEDIAFGFAAASFSKGSQADWCCSCYRLQFTSEEV
KGKQMIVQITNTGTDLSDNHFDIQIPGGGVGIFNGCQKQWNSPADGWGQRSGGINSRSDC
SNLPKELQDGCYWRFDWFKNADNPAVTFERVQCPVELTSKSGCVPL
>Pse.sp.-KFY56256.1-Fun-Leo
MALSKLTLLALLPLAT-SLAASGNGKTTRYWDCCKPSCAWSGKASKTGPVQSCDKGDNVL
ADADTKSACDGGPAFMCSDESPWAVSDSLAYGFAAVSISGGTEASWCCACYELTFTSGPV
SGKKMVVQATNTGGDLGQNHFDIGMPGGGFGLFNACTPQYGTPSTGWGNQYGGLTSRSQC
DAFPQALKAGCYWRFDWFQNADNPSVSFKSVACPLALTNKSGCVRS
>Col.hig-XP_018156417.1-Fun-Sor
MRSTVSSLVVLLT---ATLAASGAGKSTRYWDCCKPSCAWQQKASVNRPVLTCDKNDLP-
LDPDAKSGCEGGSAYTCTNQAPWAVNDLVSFGFAATAISGGTEASWCCGCYAITFTSGKN
KGKIMVVQSTNTGGDLGSNHFDIMMPGGGLGIFDGCTSEFGF---QFGARYGGVSSRSEC
SFLPAKLQNGCQWRFDWFMNADNPSLSFTQVQCPSELVARSGCRRS
>Ret.spe-BAA98040.1-Euk-Par
-------MLAFVI---LASVFGDTGRTTRYWDCCKGSCGWEKKANVDKPIDTCAKDGTTV
SNDTVKSGCDGGDGYMCYDQSPWGVNDSFALGFAAAAVSG-GESAACCNCYELTFTSGPV
NGKKMTVQVTNTGGDLGSNQFDLAIPGGGVGIYNGCTAQSGAPADGWGSRYGGVSSRSEC
CQLPSGLQAGCQWRFDWFQNADNPSISFNVVSCPSELIAKTNCRRV
>Sch.com-XP_003028771.1-Fun-Aga
MRS---TIVAPL--AA-ALGAQQSGQTTRYWDCCKPSCAWSGKASVSAPVKTCDNNNNPL
SDPDIKSGCDGGTAFTCANNQPWAVDDNTAYGFAAVAISGQTEADWCCQCYELTFTSTSI
SGKKLIVQATNTGGDLGSNHFDLLIPGGGVGAFQGCPAQYGS----WGQTYGGVGSREEC
DNLPSAVREGCYFRFDWFEGADNPAVTWQQVSCPSELTSISGCSRQ
>Dot.sep-EME46279.1-Fun-Leo
MHSTTALLTALAAVAS-----AASGRTTRYWDCCKPSCAWSGKASVTAPVTTCGKNDQPL
SDANAASGCDGGSAYMCSSQSPWAVSDSLAYGFAAVSAPGGSESSTCCACYELTFTSTAI
AGKKMIVQATNTGSDVSEGQFDLAMPGGGVGLFNGCTAEWGAPSGGWGAQYGGISS-NTC
STFPSALQPGCSFRFDWFEGADDPTVDYQKVTCPRAITAKSGCVRK
>Pse.sp.-KFY59844.1-Fun-Leo
MALSKRTLLALLPLAV-SLAVSGTGKTTRYWDCCKPSCGWTGKATTSGPVQSCDKNDNVL
ADPDTKSACDGGPAFMCSHESPWAVSDSLAYGYAAVSIAGGTEASWCCACYELTFTSGPV
SGKKMIVQATNTGGDLGQNHFDIGMPGGGFGIFNACTPQYGTPSTGWGAQYGGISSRSQC
DAFPEKLKAGCYWRFDWFQNADNPSVSFQSVACPLAITNKSGCVRA
>Par.spo-XP_018031233.1-Fun-Leo
MVSKQVALVAFTAAA--AQ--SGSGKTTRYWDCCKGSCGWAGKAPVNQPIRSCDKSDNPL
SDMAAKSACDGGGAHMCSNQSPWAVNDKLAYGFAAVKLAGSSENAWCCSCYELTFTSGPV
AGQQLIVQATNTGGDLGQNHFDLAMPGGGVGMFNACTNQWGAPPNGWGAQYGGISKRSDC
DGFPEKLKAGCYWRFDWFKGADNPDVTFKKVTCPAAITDKSGCKRN
>Gla.loz-XP_008077238.1-Fun-Leo
MLFPAATLLTFLPQAS----AQSSGKTTRYWDCCKASCGWKGKASGSTPVGSCDKQDKPL
TDFEAVSGCNNGGAYMCSNQSPWAVSETLAYGFAATSLSGGTESSWCCACYELTFTSGAV
KGKKMIVQSTNTGSDLGNNHFDLAMPGGGFGIFNGCTAEWGNPSTGWGAQYGGISSRSQC
DAFPAALKAGCYWRYDWFGNSDNPDITFKQVTCPAALTAKTGCVRN
>Bur.xyl-ACM44323.1-Met-Nem
MNKVSVLVLALLLAATISDGTSGTGVTTRYWDCCKSSCAWPGKATKSGPIQTCDVHDQPL
NDGNTQSGCNGGSAYSCSTEQPYAVNDTLSFGFAAVKLAGGSESTWCCACYELTFTSGSV
AGKKFVIQATNTGGDLGDNHFDLAIPGGGVGIFNGCTAQWGAPSSGWGSQYGGVSSRSDC
SQLPATLQPGCDWRFDWFGNSDNPGVTFKQVTCPKTITDKSKCIRA
>Pir.sp.-OUM61087.1-Fun-Neo
----------------IEGGE--MGKTTRYWDCCLASCAWKEN--TGGPVNACKIDGETI
FNYKIGNVCSGGSGFMCNNNQPWGINDHVAYGFAAASFANSSQSNWCCGCYRLQFTSGSV
KGKQMIVQVTNTGSDLSSNHFDIQIPGGGVGVFNGCQKQWNTSENGWGERFGGISSRSEC
SSLPKELQDGCFWRFDWFKNADNPEVVFERVQCPVELTSKSGC---
>Cha.glo-XP_001220089.1-Fun-Sor
MHLSATTLLAVLPMAL-AQ-ASGSGQTTRYWDCCKPSCAWPGKG-SSTPVGTCDKSDNPL
NDGATKSGCDGGGAYMCSSNSPWAVNDDLAYGWAAVNIAGSSESQWCCACYELTFTSGPV
SGKKMIVQATNTGGDLGNNHFDIAMPGGGVGLFNACTDQYGAPPNGWGDRYGGVHSRSDC
DSFPAKLKDGCYWRFDWFKGADNPAVTFKQVSCPSEISSKSGCSK-
>Asc.rub-XP_020050301.1-Fun-Sac
MPIQIFPISLILSLYTIPSGASGSGVTTRYWDCCKPSCSWNGKADVSHPVHACAADGFSI
LDVNAQSACTGGSAFPCNNQQPWAVSDSLAYGFAAVALGDGDESKTCCACYKLTFTSSSI
AGKTMIVQVTNTGDDLAYNQFDIALPGGGMGYFSGCPVQYGS-DFSWGQQYGGISSQSEC
AGLPESLESGCDFRFDWFEGASNPDIDFERVVCPAELVAKSGCSRN
>Dia.hel-OCW43032.1-Fun-Sor
MYQIYIAVTAVLA---IAHAASGSGSTTRYWDCCKPSCAWPGKAAVSNPASTCDKDKLH-
SNYEAVSGCQGGSAYTCTDQAPWAANDLVSYGFAATAISGGSEASWCCACYALTFTSGKA
KGKQMVVQSINTGGDLGSNHFDLQIPGGGTGIFDGCTSQFGG---AWGARYGGISDVSEC
ATLPAQLQAGCKWRFDWFKNADNPKHTFTQVACPAELTSISGCVRD
>Mon.ror-XP_007855174.1-Fun-Aga
MLT---ALLSLIA----AAAAQTTGVTTRYWDCCKPSCAWSGKASVSAPVLTCDAGGNTL
TDPDVKSGCDGGTAFTCTNMSPFAVDDTLAYGFAAVNIAGSNEAAWCCACYELTFTDGPV
AGKKMVVQATNTGGDLGGNHFDLLIPGGGVGIFQGCPAQFGS----WGAQYGGVSSAEEC
SNLPAAVQDGCRFRFDWMGGADNPGITFQEVSCPAEITSISGCSR-
>Par.nod-XP_001801548.1-Fun-Leo
MVSTQIAFLALATLATVAQ--TKTGKTTRYWDCCKGSCGWSGKAAVSQPIQSCDKSDNPL
ADMAAKNGCEGGQAYMCTNQSPWAINDQLAYGFAAVKLAGQTESNWCCACYELTFTSGPV
SGKKMIVQTTNTGGDLGQNHFDIAMPGGGVGLFNACTSQWGAPPQGWGQQYGGISSRSAC
DSFPEKLKAGCYWRFDWFGGADNPDVSFKEVTCPKALTDKSRCIRN
>Pes.fic-XP_007840161.1-Fun-Sor
MHSHILSLFALFA----VNAASGTGTTTRYWDCCKPSCAWSGKASVSAPVDTCDKNDSVL
ADVDAKSGCDGGTAYTCTDNSPWAVSDTLAYGFAATAISGGSESTWCCACYKLTFTSGAV
SGKTMIVQSTNTGGDLGSNQFDILIPGGGVGIFDGCTSEFGS---ALGAQYGGVSSRSDC
DSMPSSLVAGCQFRFDWFEGADNPGVTFEQVQCPTEITAKSGCTRD
>Cha.the-XP_006696369.1-Fun-Sor
MHLSQLALPLLLAGAH-AQGAQGTGRTTRYWDCCKPSCAWPGKSNALQPVQTCNAQDQPL
NDGNTRSGCDGGSAFMCSNQSPWALNETLSYGWAAVRIAGQSEFNWCCACYELTFTSGPV
AGKKMIVQATNTGGDLGSNHFDIAIPGGGVGIFNACTQQYGAPPNGWGERYGGIRSRSEC
DSFPEALKAGCYWRFDWFLGADNPDVSFKQVACPAAITAKSKCVRQ
>Hyp.sp.-OTA97052.1-Fun-Sor
MERDCCF-RWAM-------GASGTGQTTRYWDCCKPSCAWSAKTDSGKMIGTCSKDDQPL
NDGATKSACDGGSAYMCSNQSPWAVNDTLSYGWAAVRISGQTETTWCCACYELTFTSGPV
SGKKMIVQASNTGGDLGQNHFDLAIPGGGVGIYNACTNQYGAPSNGWGERYGGVSSREAC
DGFPAALKDGCYWRFDWFGGADNPGVTFQQVACPADLVAKSGCSRN
>Spo.sch-XP_016584462.1-Fun-Sor
-MIPTQALSALVPFAQ-SAGADSTGTTTRYWDCCKPSCAWPGKGSAQGPVATCDKNDKPL
NDGATASGCDGGGAFMCSSQAPWAVNDTVAYGYAAVRISGSTESAWCCACYELTFTSGPV
QGKKLVVQATNTGGDLGANHFDLAIPGGGVGAFNACTQQYGAPPNGWGDRYGGIHSASDC
ASFPQALKAGCQWRFDWFKGADNPSVTFKPVTCPAELTAKSGCKRN
>Hyp.duj-OQV16017.1-Met-Tar
MFSTVLVICLMMIFKTVPTGGTMDGKTTRYWDCCKPSCAWPGKAPVSSPVKTCQANGVTL
SDPNAVSGCNNNQAYTCNDNQPWAINNNLAYGFAAANIKGSSENGWCCGCYKLDFTSGPV
VGKSLIVQVTNTGGDLGENHFDLQMPGSGVGLFDGCTSQWGLPTPVWGQTYGGVTSRQAC
FGLPAAIQAGCLFRFDWFMGADNPTMKFAKVACPAELEARTQCVRN
>Adi.ric-AKC91346.1-Met-Lop
MKVFLLCLTLVVTTAS-GNDGRQNGVTTRYWDCCKASCGWSGKASVTNPVKTCAKDGIT-
VDVNTQSGCNGGTAYMCNNQQPWNVSSTLSYGYAAAYIANQRESDWCCACYSLVFTSGSV
AGKELIVQVTNTGGDLGNNHFDLQMPGGGVGIFDGCSSQFPSSKSSWGQQYGGISSRSDC
DKLPAVLRSGCLWRFDWFMNADNPQMRFKQVTCPAVLTANTQCVRK
>Con.lig-OIW24112.1-Fun-Sor
MHLPLPTLLALLPSAS-AQGPSGTGKTTRYWDCCKPSCGWPKKGNAPSPVQTCDKNDRAL
NDGNTKSGCDGGNAFMCSSQSPWAVNETVSYGWAAVNIAGSNEASWCCACYELTFTSGAV
SGKKLIVQATNTGGDLGNNHFDLAIPGGGVGQFNACTNQYGAPSNGWGDRYGGVHSRADC
DSFPAALKAGCYWRFDWFVGSDNPSVTFKQVACPAAITAKSGCARQ
>Col.inc-KZL80527.1-Fun-Sor
MRIDSFSLAALLT---ITMAVSGIGKSTRYWDCCKPSCAWPEKASVNQPVLTCDKNDSP-
LDPDAKSGCVGGSAYTCTNQAPWAINDLVSFGFAATAINGGTEASWCCGCYAITFTSGKN
KGKIMVVQSTNTGGDLGSNHFDIMMPGGGLGIFDGCTSEFGF---QFGTRYGGVSSRSEC
SALPSKLQGGCYWRFDWFMNADNPNLSFTQVQCPAELVARSGCRRS
>Sit.ory-ADU33250.1-Hex-Cur
MKVLTFCIVYFCG---VVGGYSGSCTTSRYWDCCKPTCSWKGNTNDYGPVRACSSDGYNV
DDGNTESGCVGGSSYMCNNQQSVVINSTLAYGFAAAMFISPPE-NMCCTCFLLSFQKGEW
SGKQMVVQITNTGAGSSNNNIEVAMPGGGVGYYEGCKTQWNAPDLGWGDQYGGVTTEDGC
YELPTQLQDGCKFRWEFLNGCSNPPATFEQVVCPQEIVDISGCKMD
>Bur.xyl-BAD34543.1-Met-Nem
MKS--LVFLAVLG----------TGKTTRYWDCCKPSCSWPGKAQKQGPSKTCDVNDKPL
SDGNIQSGCNGGSAYACSTDQPWAVDDNLSYGFAAVKLAGKQESDWCCSCYELTFTDGPV
AGKKFVVQATNTGGDLGSNHFDLMIPGGGVGIFNGCQAQWKSPAEGWGQRYGGISSKADC
ATLPTALQPGCNWRFDWFKNADNPGMTFKRVKCPAEITAKSGCIRS
>Pse.vex-ORY57204.1-Fun-Sor
MQLTAIALLAPFP----AQGSSGTGQTTRYWDCCKPSCGWSAKTNSGKFIGTCDRSDNPL
G-ADTPSGCDGGSAFMCSNQSPWAVNETTSYGWAAVKLAGSTETTWCCACYELTFTSGSI
SGKKIVVQASNTGGDLGQNHFDLAMPGGGVGLFNACTNQYGAPPQGWGQQYGGVSSRSDC
DGFPEKLKAGCYWRFDWFEGADNPSVSFKQVACPAALTAKSGCSRN
>Aci.ric-KXL46237.1-Fun-Dot
MHSKSLALLAVASYATITAAVSGSGITTRYWDCCKGSCSWPGKASVSNPVTACNIDNEPI
SNYNEASGCDGG-AYMCSSQSPWAVNSTFAYGFAAVSIPGGSESTWCCACYELTFTSTSI
AGKKMIVQATNTGADLAQGQFDLAMPGGGVGIYNGCTAEWGAPSEGWGAQYGGISS-NTC
STFPTALQPGCDFRFDFFEGADNPTVDYKQITCPKVLTDKTGCIRD
>Phi.sub-CZR62396.1-Fun-Leo
MQLPTKTLLALLP---VSSLASGTGTTTRYWDCCKPSCAWPGKTTGSNPVTTCDISDNPL
TDYNVASGCSGGDAYMCSNESPWAVSDDLAYGYAAVNIAGGSEDSWCCACYELTFTSGSV
AGKKMIVQATNTGGDLGSNQFDISMPGGGVGIFNGCTTEWGAPSSGWGAQYGGISSRSDC
DSFPAALQAGCYWRFDWFESCDNPTVSFTQVACPAAITKNSGCTRA
>Chr.tre-ADU33286.1-Hex-Chr
MN-FLAIGSLILA---KQGGLSGTGTTTRYWDCCKPTCAWPGHVDYKSPVRSCEANGVTT
IDPEVQSGCEDGRSYICTDQGGFAINSTLAYGFAAARFIN-TERNMCCACVLFTFQSDEL
KDKKMLVQVTNTGNAPESNLFDIAMPGSGVGYYQGCTSQWHSDVSNWGDQYGGVREEADC
YNLPKWLWDGCKFRFEWMKGVSNPPVSFVEVECPKKLLSISGCNPV
>Ple.ost-KDQ31420.1-Fun-Aga
MFK---SLLSLVFAAT-AL-AQQTGKTTRYWDCCKPSCSWSGKASVTRPVLTCNAQGSTL
TDPNVRSGCDGGSAFTCTSNSPWAVNDDLAYGFAAVSLSGSSESKWCCGCYELTFTSGPV
AGKRMVVQATNTGGDLGSNHFDLLMPGGGVGIFNGCPAQFGS----WGAQYGGVSSRSEC
SNLPAAVQAGCHWRFDWFKGADNPSISFREVQCPAALTDITGCSRR
>Mag.ory-XP_003714252.1-Fun-Sor
MKITTSAVLACLTAVS-AQ-VQGTGATTRYWDCCKPSCGWPGKANASGPLRTCDKADNPL
NDGNTKSGCDGGGAFMCSSQEPLAVDDSLAYGFAAVRISGQRESDWCCACYELTFTSGSV
AGQRMIDLLRNTGGDLGQNHFDIAMPGGGVGIFNACTEQYGAPANGWGERYGGVRSRSEC
DAFPEKLKKGCYWRFDWFKGADNPSVSFKQVTCPSELTSKSGCVRA
>Myx.sti-WP_084668122.1-Bac-Del
MSILATAMAALLP---LYLSEPASGQTVRAWDCCKPSGAWPGKADVSTPVKACAKDGVT-
VSATMQSGCAGGSSYACNNNQPWAVNANMSYGFARANLPGRPESDTSCACYALQFTSSAV
KGKTHVVQLIGQGPDIGANVFELLIPGGGVGLFNGCQSQWGAPSTGWGDQYGGVRSKAEC
SQLPSQLRAGCNWRFDWFLNADNPSVSFRRVKCPTAITDRSGCRRK
>unc.org-AOW70406.1-Unc-Unc
MSPSVLALLVATA----VLAASGSGKTTRYWDCCKPSCAWPGKAAVSSPVGMCDAQWNLL
NNPEATSGCDGGNAFTCDTYSPWAIDDNLAYGFAATAISGGSESSWCCACYRLTFTSGPV
AGKSMVVQSTNTGGDLGSNHFDILMPGGGIGLFDGCTPQFG----GLGARYGGISSRNEC
ESFPEQLKEGCYWRFDWFQNADNPDIQFEQVQCPAELLNISGCKRN
>Rhi.mic-CEG76406.1-Fun-Muc
MKLAILALAVVVAHTTIPGGSGTNAASTQYWDCCKASCSWPGRGPVTAPVDSCAKNGVTL
MGNNVLSACNGGTSYMCNNNQPWVVNDKLAYGFSATVIRGKNESDLCCACFELTFTNTPI
AGKKMIVQVTNTGSYPMSEHFDLQMPGGGVGEFNACTSQWNAPPDGWGRRWGGTTDVSQC
SQLPSVLQPGCRFRYGWFQNANNPTLTYKQVTCPKELVARTGCQRK
