# Supplementary material for: Functional diversification of horizontally acquired glycoside hydrolase family 45 (GH45) proteins in Phytophaga beetles
Source: BMC Evol Biol. 2019 May 10;19:100. doi: 10.1186/s12862-019-1429-9 (PMC6509783; doi:10.1186/s12862-019-1429-9)
Supplement: Supplementary file 3 — Amino acid alignment of GH45 sequences derived from Phytophaga beetles used to build the Phylogeny presented in Fig. 4. (TXT 49 kb) [file 12862_2019_1429_MOESM3_ESM.txt]

>GCA_CDO52360.1
RSGTGHTTRYWDCCKPSCSWSGKAN---VNSPVKACLADGVTA--A-DVNAQSGC--N---GGN--SYMCSNQQPFAVNSTLAYGFAAASMIG--AGE-SDLCCSCVLLNFNSGA-P---AGKQMVVQITNTG--SDLY----SNHFDIAMPGGGFGIFN-GCVNQWNV-PADKWGQTYGGVS-SADQC-NNLPSQLQKGCDWRWDFLNGGDNPDVSFVQIECPAEITAISGC
>LDE1
LSGDGITTRYWDCCKPSCGWADLVNNTRFKTPVHTCAIDGIEI--I-DPQQQSGC-AD---VGA--AYTCSNQQPFVVNSTLAYGFSAVSFTG--GED-YHMCCSCMLLNF-QGQ-L---SGKKMLVQITNTG--SPLA----VNQFDIELPGGGVGIYPHGCMKQWNA-SETGWGDTFGGVH-SDAEC-SELPAVLQPGCHFRFQFMEGVSNPPVTFQQVQCPRELVAITGC
>LDE2
VKGDGVTTRYWDCCAPSCAWDEIVH-TKNGIPIQTCQKDGITPSRK-EDNAQSGC-VE---GGQ--AYTCTNQSPYLVNETLAFGFSASSFNG--GID-TAQCCMCVLLSF-KDQ-L---AGKQMLVQLTNTG--SDLG----QNHFDIAIPGGGVGIFTLGCSTQWGV-PENGWGERYGGVT-SIEEC-DELPDVLQEGCRFRFTFMEGVSNPAVSFYQVKCPAELIDISKC
>LDE3
KQGTGVTTRFWDCCKPSCSWRGNLR-NTSATPVTSCGIDGDTA--V-DPDLMSAC-DL-QNKGP--AYMCTNQQPFVVNSTLAYGYVAASFTG--STD-YQLCCGCVLLSF-QGQ-L---AGKHLLAQVTDAG--SDLV----VNQFDIAIPGGGVGIGN-GCTEQWNA-PPDGWGARYGGIS-TEEEC-DELPIQLQPGCHFRFQFMEGVPNPDVTFIQVECPRELVDTTGC
>LDE4
LSGTGITTRYWDCCKPSCSWRENLR-NTSADPVTSCAIDGNTV--I-DPEAMSNC--G---GGP--SYMCSNQQPFVVNSTLAYGFAGASFTG--KAD-YQLCCGCVLLSF-TGA-L---SHKKMVVQVTNTG--ADAV----ANQFDLALPGGGVGINN-GCISQWNA-PPDGWGKRYGGVD-TEAEC-DQLPRQLQDGCRFRFEFMESVSNPSVNFVQVECPKEIVDRSHC
>LDE5
LSGTGITTGYWDCCKPSCSWRGNLR-NTSADPVTSCAIDGDTV--I-DPEAMSNC--G---GGP--SYMCTNQQPFVVNSTLAYGFTAASFTG--KAD-YKLCCGCVLLSF-IGA-L---SHKKMLVQITNTG--ADLV----VNQFDLAFPGAGVGINN-GCISQWNA-PPDGWGKRYGGVD-TEAEC-DQLPWQLQDGCRFRFEFMESVPVPNVTFVQVECPKELVDISHC
>LDE6
RSGWGTTTRYWDCCKPSCAWVENIK-TRDMHAVNTCDSKGKNV--L-KPSVKSGC-----DGGT--AYMCNNQQPFVVNKTLAYGFAAASFTG--GVD-TNLCCACFLLTF-QGQ-L---SGKQLLVQNTNSG--GDLG----ANQFDIATPGGGVGIFTSGCHDQWNA-PWSGWGDQYGGVH-SAEEC-NTLPQELQSGCRFRFEFMENVSNPQVQFQQVVCPKKLVEITGC
>LDE7
ISGDAITTRYWDCCKPSCGWRGNLN-DHTANPVTSCAADGVTV--L-DPEIMAAC-DP-GKNGT--SYMCNNQQNYAVNDTFAYGYVAASFTG--GVD-YSYCCACVLLSF-KSG-L---EGKYMLAQITNAG--SDLH----ANQFDIAIPGGGVGLHN-GCDLQWHS-GPDGWGDRVMGID-TREECDTLLPEPLRSGCYFRFDFMEGIPNPDVSFKQVKCPKELIANTGC
>LDE8
REGDGITTRYWDCCAPSCAWDQIIH-TKNRKPVQTCKIDGRTNSTV-EQNAQSGC-YD---GGV--AYMCSNQVAWVVNSTLAYGFSAASFTG--GVD-TDQCCICVLLSF-KGQ-L---TGKKFLVQITNTG--SPLA----VNQFDLAMPGGGVGIFEKGCSSQWGT-PPWGWGRPVGGVE-FEEEC-NQLPADLQEGCRFRFQFMENVDNPDVSFIEVQCPAELKALTGC
>LDE9
REGDGITTRHWNCCPPSCASDQVIH-TKNKKPVQTCKIDGRTNSTV-EQNAQSAC-SD---GGV--AYMCSNQVAWVVNSTLAYGFSGASFTG--G-D-TDQCCICVLLSF-KGQ-L---TGKKFLVQITNTN--T--A----VNQFDLAMPGGGVGIFEEGCSSQWGT-SPWGWGTPVEGVE-SEENC-NLLPADLQEGCRFRFQFMENVDNPDVSFIEVQCPAELKALTGC
>LDE10
VKGDGISTLYWDCCSPSCASDRVIQ-TKNKIPVQTCQKDGITPSRK-EDNTKSGC-MK---GGT--AYPCTNQSPYLVNETLAFGFSASSFHG--GAE-TSHCCLCVLLSF-KDH-L---AGKQMLVQLINTG--SDLG----HNHFDLAIPGGGVGLFNMGCTYQWGA-PVNGWGERYGGVT-SIEEC-DELPDVLQEGCRFRFTFLEGDDNPALSFYQVKCPAELIDISKC
>LDE11
IHGPATTTRYWDCCKPTCSWPGNIE---YKKPVKACRADGVTA--Q-DPENQSGC-----IGGQ--SYVCTDQSMYAINDTLAYGFVAAGFSE--STTLENMCCACVMFTF-KDQGL---ENKKMVVQMTNTGKVGPEE----HDMFDIAMPGSGVGYYTEGCTTQWNS-DVSNWGDQYGGVR-DEAGC-YKLPKELLEGCLFRFHWMKGASNPDVYFQQVECPKELTDRTGC
>LDE12
MSGTGFTTGYWDCCKPSCSWRENLR-NTSADPVTSCAIDGDTV--L-DPGAMSNC-----GGGP--SYMCSNQQPFVVNSTLAYGFTGASFTG--KVD-YQLCCGCVLLSF-IGE-L---SHKKMVVQVTNTG--ADAA----VNQFDLALPGAGVGINN-GCISQWNA-PPDGWGKRYGGVD-TEAEC-SQLPWQLQEGCRFRFEFMESVPVPKVNFVQVECPKEIVDRSHC
>DVI1
ISGEGTTTRYWDCCKPSCSWRGNVH-TPSGVPVASCDRSGVNR--V-DANAKSGC-EG---GGS--AYMCNSQQPWAVNSTLAYGFGAASFSN--GVD-VSLCCACFLLSF-KDQ-I---SNKKMIVQVTNTG--SDLS----HNHFDIALPGGGVGIFTQGCHDQWNA-PWNGWGDQYGGVH-NRGEC-ATLPQALQSGCYFRFDFYQNANNPRMHFDQVQCPAEIVARSGC
>DVI2
KSGYGTTTRYWDCCKPSCAWKENIK-TPDMEPIATCATDGVTV--V-NASVQSGC-----IGGT--SYMCNNQQPFVVNETLGYGFAAVSFSG--GVD-NNLCCSCYLLTF-QDQ-I---NNKKLVLQFTNTG--GDLG----SNQFDIALPGGGVGAFNQGCHDQWNA-PWTGWGQQYGGIS-SREECLSLLPKELQSGCLFRFDFMQNANNPQMYFEQVECPAELVKISGC
>DVI3
LSGKGITTRYWDCCKPSCAWADNVN-TPDKQPLKSCRVDGEAV--A-PPNDPSGC-DI---NGS--SFVCNNNQPYVVNSTLSYGFASASFSG--GID-TSMCCSCMLLNF-EGQ-L---KGKQFLVQLTNSG--EEYQ----TNQFDLGIPGGGVGLFPKGCTAQWNA-PSTGWGDLYGGVH-TEEEC-NELPEVLQPGCKWRFTFMEGVSNPEVTFYQVQCPRELVERSGC
>DVI4
LSGNGSTSRYWDCCKPACAWPSNVP--HSPRPVTSCKADGITP--I-NPDAMSGC-----ENGT--AYTCTNQQPFIVNQTYGYGFAAAYLIG--GSSTNNFCCACFLLNF-TDQ-I---KYKHMVVQVTNSG--TNFD----KNEFVIALPGSGVGDHPEGCHDQWNA-PWTGWGDQYGGVH-MRSECVTLLPEELQEGCKFRFDFMETAANPLVSFQQVVCPDELVKISGC
>DVI5
LSGVGTTTRYWDCCKATCSWPGNVE---YKKPVKACQADGENA--N-DPENESGC-----IGGQ--SYICTKQSGFAVNSTLAYGYVAARFHG---TT-RNMCCSCVLFSF-QPQEL---ANKKMLVQVTNTGN-APET---NTNLFDIAMPGSGVGYYTQGCTSQWHT-DVSSWGDQYGGVN-SLQEC-YNLPQPLWEGCAFRFNWMLGYSNPDVSFEEVECPQELLSISGC
>DVI6
LSGSGTTTRYWDCCKPTCSWPGNVN---YKTPVKSCQHDGVTA--I-DPETQSGC-----VGGG--AYVCTNQAQRSVNDSIALGFVAAKFIH---SN-RNMCCSCIVFRFKPAE-L---AGKQMVLQVTNTGDDDPHA---THNEFDIAMPGSGVGYYTQGCSSQWNA-DVSKWGDQYGGVH-SIEEC-HNLPAHLQPGCEFRFTWMKGYSNPDIEFDEVVCPKRLTDISGC
>DVI7
LRGDAITTRYWDCCVVSCSWDANVH-TKNRQPVKSCQKNGATYSTR-ENNGNSVC-YP-DHPGN--AYVCNNNSPFVVNSTLAYGFAGVSFQG--GAD-VEHCCHCYLLSF-KGK-L---QGKKMLVQTINTG--ADAV----AHHFDLQIPGGGVGYNTQGCRIQWNA-PENGWGDRYGGVH-SEQEC-NQLPWQLQAGCKFRFQFMQGVSNPDVSFQEVKCPSQLVSITGC
>DVI8
ISGDGITTRYWDCCAPSCAYYGFIK-TKNGIPDQTCQIDGVTNSTK-DNNAQSGC-EQ---GGV--AYTCSNQQPSVINDTLAFGWAAASFQG--GVD-TSKCCHCILLSF-KDQ-L---AGKQMLVQIVNTG--SDLN----ENQFDLQIPGGGVGIFNLGCMTQWGT-GEDGWGRRYGGVS-SIEEC-SILPEVLQPGCRFRFQFMEGVDNPKVSFQEVKCPAELVAVSAC
>DVI9
KSGDGVTTRYWDCCAPSCAWDEIIH-TQNGIPVQTCHTDGVTPSDR-ATNAQSGC-EV---NGV--AYTCTNQSPKIINDSLAYTFVAASFAG--GLD-YKDCCICLLMDF-KGE-L---AGKRMLTQVTNTG--EALG----QNHFDIQIPGGGVGIFNLGCKTQWNA-PDDGWGERYGGVT-SLEGC-NQLPEQLQEGCRFRFTWMKGVPNPPVSFYQIKCPDYFVGISKC
>DVI10
LSGDAVTTRYWDCCGVSCSWDGIVH-TKNGIPVRSCEKDGKTYSTK-ENNAQSTC-WN--ENGP--AFTCSNQVPFVINSTLSYGFAAVSFVG--STD-TGHCCQCYLLKF-QGQ-L---KDRELLVQAINTG--SDLT----TNQFDLQIPGGGVGLYN-GCVKQWNA-PADGWGERYGGVT-SVEGC-DQLPVQLQDGCKWRFEYLEGVSNPSATFYEVKCPSELIAITNC
>DVI11
KSGDGVTTRYWDCCAPSCAWYPRIH-TQNGVPIQTCKADGVTPSDK-DLNAQSGC-EV---GGV--AYTCTNQSPKIINETLAYTFVAASFAG--GLD-YADCCICLVMDF-KGK-L---AGKRLLAQVTNTG--EALG----QNHFDIQMPGGGVGIFNLGCKTQWNA-PDDGWGERYGGVT-DIKGC-KQLPEQLQEGCRFRFTWMKGVPNPPVSFYQIKCPEYFVGVSKC
>GVI2
LSGDGHTTRYWDCCKPSCAWKENIK-TPTMVPVDTCAKDGETV--V-SPSIQSGC-----AGGT--SYMCSNQQATVINSTLAYGFAAGSFTG--GVD-YNYCCACMLLSF-QGQ-L---AGKQLLVQITNTG--GDLG----SNQFDLALPGGGVGIFTQGCHDQWNA-PWSGWGDQYGGVS-SAEQC-GELPESLQPGCRFRFEFLENADNPAVKFQQVKCPAELVAISKC
>GVI1
LSGTGPTTRYWDCCKPTCSWPGNVE---YKTPVKSCAADGVTA--N-DPEIQSGC-EK---DGH--SYICTNQAGFVVNSTLAYGFAAARFIG---TK-RNMCCSCVLFSFQQEQ-L---KGKKMLVQVTNTGNAPETG----TNLFDIAMPGSGVGYYTQGCTSQWNS-DVSNWGDQYGGVN-SEADC-YKLPQALWEGCRFRFTWMQGVSNPDVSFYEVQCPKELLDISGC
>CTR1
LSGTGITTRYWDCCKPSCSWADHVTYTKNATPVTSCSVDGVTE--I-DAGIQSGC-AE-DGSGS--SYTCSNQQPFIVNSTLAYGFAAASFIG--GED-YGWCCSCMLLSF-QGQ-L---AGKQMLVQVTNTG--SPLS----TNQFDIEIPGGGVGLYPYGCATQWGADPESGWGERYGGVS-SAEEC-SQLPESLQAGCLWRFDFMEGVSNPNVTFYQVECPSELVAITGC
>CTR2
LSGTGTTTRYWDCCKPTCAWPGHVD---YKSPVRSCEANGVTT--I-DPEVQSGC-ES---DGR--SYICTDQGGFAINSTLAYGFAAARFIN---TE-RNMCCACVLFTFQSDE-L---KDKKMLVQVTNTGNAPESG----TNLFDIAMPGSGVGYYTQGCTSQWHS-DVSNWGDQYGGVR-EEADC-YNLPKWLWDGCKFRFEWMKGVSNPPVSFVEVECPKKLLSISGC
>CTR3
VQGDGITTRYWDCCATSCAWDQIVH-TKNGQPVQTCQKDGRTPSTK-ENNAQSGC-AV---GGV--AYSCSNQVAWLVNSTLAYGFSAASFTG--GVD-VAQCCMCVLLSF-KGQ-L---AGKQFLVQVTNTG--SDLH----QNQFDLAIPGGGVGIFTLGCSSQWGA-PETGWGDRYGGVH-TEEEC-NQLPADLQEGCKFRFTYMEGVSNPDVSFQQVQCPSELVAITGC
>PCO1
LSGYGTTTRYWDCCKPSCAWKENIN-TPTMTPVQTCAIDGNTV--V-NASVQSGC-----IGGS--SYMCSNQQAFVVNSTLAFGFAAGSFTG--GVD-NNLCCSCMLLTF-QGQ-L---AGKQFLVQITNTG--GDLG----SNQFDLAIPGGGVGIFTQGCHDQWNA-PWSGWGDQYGGVY-SVEQC-SDLPEVLQPGCRFRFEFLENVSNPQVSFQQVQCPAEIVAISNC
>PCO3
LRGSGITTRYWDCCKPSCSWTDHVNYTKTAVPVASCSVDGATQ--I-DAGAQSGC-AE-DGSGE--AYTCSNQQPFIVNSTLAYGFAAASFTG--GED-YGWCCSCMLLSF-QGQ-L---AGKQLLVQVTNTG--GPLA----VNQFDIEIPGGGVGLFPHGCAAQWGADPEKGWGVRYGGVG-SAEEC-SQLPESLQEGCRWRFGFMEGVSNPDVTFYQVECPSELVAISGC
>PCO4
AQGDGVTTRYWDCCATSCAWDKIIH-TKNGQPVQTCQKDGRTPSTK-ENNSQSGC-EV---DGV--AYSCSNQVARVINSTLAYGFSAASFTG--GVD-TAQCCMCVLLSF-KGQ-L---AGKQLLVQVTNTG--SDLG----KNQFDLAMPGGGVGIFTWGCSSQWGA-PETGWGDRYGGVH-TEEEC-NQLPEDLQEGCKFRFRFMEGVPNPDVSFQQVQCPSELVALTGC
>PCO5
VQGDGVTTRYWDCCATSCAWDHIVH-TKNGQPVQTCTKDGRTHSTK-ENNAQSGC-SA---GGV--AYSCSNQVAWVINSTLAYGFSAASFSG--GLD-YAQCCMCVLLSF-KGQ-L---AGKQMLVQVTNTG--SDLG----KNHFDLAMPGGGVGIFTLGCSSQWGT-PPSGWGDRITGVQ-TEEEC-NQLPEDLQEGCKFRFTYLEGVPNPDVAFQQVRCPSELVALTGC
>PCO6
VQGDGVTTRYWDCCATSCAWDQIVH-TKNGQPVQTCTKDGRTHSTK-ENNAQSGC-AV---GGV--AYSCSNQVAWVINSTLAYGFSAASFTG--GID-NGQCCICVLLSF-KGQ-L---AGKQMLVQVTNTG--SDLG----KNHFDLAMPGGGVGIFTLGCSSQWGT-PPSGWGEEIGGVQ-TEEEC-NQLPGDLQEGCKFRFRYLEGVPNPNVAFQQVRCPSELVALTGC
>PCO7
LTGNGPTTRYWDCCKPTCAWPGNVG---YKTPIKSCQADGVTA--N-DPEIQSGC-EA---DGH--SYVCTNQAGFVVNSTLAYGFVAARFVG---VK-RNMCCSCVLFSFQQEQ-L---KDKKMLVQVTNTGNAPETG----TNLFDIAMPGSGVGYYSQGCTSQWNS-DVSNWGDQYGGVN-SAEEC-YKLPQNLWEGCLFRFQWMEGVSNPDITFVEVQCPKELLDISGC
>PCO8
KSGDGVTTRYWDCCKPSCAWADHTTYTKGGHPAASCLADGNTV--A-DPNIHSGC-RE---NGD--AYLCNNQQPIFVNSSLYYGFAAASFTG--GED-YSWCCTCMLLSF-KGQ-L---AGKQFLVQVVNTG--SPLA----VNQFDLQIPGGGVGLYADGCAKQWDADPNTGWGDRVMGVS-SIEGC-EELPQELQPGCRFRFEFLEGVDNPPVTFYQVECPAEIVALTGC
>CPO1
LNGTGITTRYWDCCKPSCSWADHVTYTKNATPVASCSADGVTE--I-DAGIQSGC-AE-DGSGS--SYTCSDQQPFMVNSTLAYGFAAASFIG--GED-YGWCCSCMLLSF-QGQ-L---AGKQMLVQVTNTG--SPLS----TNQFDIEIPGGGVGLYPYGCATQWGADPESGWGERYGGVS-SAEEC-GQLPEPLRAGCLWRFGFMEGVSNPDVTFYQVECPSELVAITGC
>CPO2
LSGTGPTTRYWDCCKPTCAWPGHVE---YKSPVRSCEADGVTA--I-DPEVQSGC-ES---DGR--SYICTNQAGFVVNSTLAYGFAAARFIN---TQ-RNMCCACVLFTFEHDQ-L---RGQKMLVQVTNTGNAPETG----TNLFDIAMPGSGVGYYERGCSSQWNS-DVSNWGDQYGGVH-EEADC-YKLPQNLWEGCKFRFQWMKGVSNPPVSFVEVECPKELVDISGC
>CPO3
LSGDGITTRYWDCCKPSCAWKENIK-TPTMTPVNTCAADGETV--V-DASVQSGC-----VGGT--SYMCNNQQPFVVNSTLAYGFAAGSFSG--GID-YNFCCSCMLLTF-KDQ-L---VGKQLLVQVTNTG--ADLS----YNQFDIALPGSGVGVFPQGCHNQWNA-PWNGWGDQFGGVH-SVEEC-AELPEELQPGCQFRFGFFGNANNPQVSFQQVECPAEIVAISGC
>CPO4
VQGDGITTRYWDCCATSCAWDQIVH-TKNGQPVQTCQKDGRTPSTK-DNNAQSGC-VE---GGV--AYSCSNQVAWLVNSTLAYGFSAASFTG--GVD-VAQCCMCVLLSF-KGQ-L---AGKQFLVQVTNTG--SDLH----QNQFDLAIPGGGVGIFTLGCSSQWGA-PETGWGDRYGGVH-TEEEC-NQLPEDLQEGCKFRFTYMEGVSNPDVSFQQVQCPSELVAITGC
>CBO2
VSGDGVTTRYWDCCAPSCAWDKIVH-TKNGVPVQTCQTDGYTPSTK-ENNGNSGC-EE---GGV--AYSCTNQAGHVVNSTLAFGFAAASFTG--GID-TAQCCMCVLLSF-KGQ-L---AGKQLLVQITNTG--SDLG----VNQFDLAIPGGGVGIFTRGCSTQWGA-PETGWGDRYGGVT-TEEQC-SELPTELQDGCRFRFEFMEGVSNPAVSFYQVQCPAELVNISKC
>CBO3
ISGVGITTRYWDCCKPSCSWPENAK---SNITVRSCAIDGSTS--I-DPETPSGC-MD---DGT--SYMCTDQSPFVINSTLAYGFVAASFTG--GVD-YSLCCGCVLLTF-QSG-I---VGKQMVVQVTNAG--GDLN----YNQFDIAMPGGGVGLFN-GCTKQWGA-PEDGWGERYGGVT-SESEC-DELPEVLRAGCKFRFQFMEGAPNPNVTFVQVECPKELVDVTGC
>CBO4
LSGDGVTTRYWDCCAPSCAWDQIVH-TQNGKPVQTCQKDGVTYSSA-ADNARSGC-YD---GGV--AYACSNQTGFVVNSTLAYGLAAASFTG--GID-YDMCCTCFLLTF-KGQ-L-MATGKQMVVQVTNTG--SDLN----MNQFDIAIPGGGVGIFTKGCSSQWGT-PDWGWGDPNNGVT-TEEQC-NELPSGLQSGCKFRFGFMEGASNPDVSFVQIRCPAELVALTGC
>CBO5
LSGYGTTTRYWDCCKPSCSWTDLVNNTKSKTPVFSCAVDGIQT--V-DPQAQSGC-AD--DAGEDAAFTCNNQQPFVVNSTLAYGFAAASFTG--GED-YHMCCACMLISF-TGQ-L---SGKQMLVQITNTG--SPLA----VNQFDIELPGGGVGLFPHGCMTQWNA-GENGWGERYGGVT-SEAEC-SELPAQLQPGCLFRFQFLEGVSNPNMTFQQVQCPKELVEISGC
>CBO6
LRGVGITTRYWDCCKPSCAWRGNLQ-NKTRTPVPSCAIDGKTV--I-DAETFSGC-----VGGT--SYMCSDQVGFVINSTLAYGFAAASFTG--GAD-VSYCCTCMLLTF-GGT-L-AKSGKKMLVQVDNTG--SDLQ----YNQFDIAIPGGGFGLFTEGCKKQWDI-DNHPWVDQKGSVV-ERSQC-EQLPEDLRKGCLFRFDFMEGADNPPVEFEQVECPPELIEMTGC
>CBO7
LSGHGTTTRYWDCCKPTCSWPGNVE---YKTPARSCKADGVTT--Q-DPEVQSGC-----VGGE--SYVCNNQAQFVVNSTLAYGFAAASFLG---TK-RNMCCTCVMFSF-ENE-L---ANKKMVVQVTNTGNSPDIG---KENLFDIAMPGSGVGYYSEGCTTQWNS-DVSNWGDQYGGVH-SEEEC-NNLPGPLQEGCKFRFGWMQGISNPPVTFVEVECPTELIAISGC
>CBO8
RSGTGITTRYWDCCAPSCAWDEIIH-TKNGHPVYTCQKDGFTHSNK-EDNAHSAC-QK---DGV--AYLCSNQVGYVINSTLAYGFAAASFSG--GID-YANCCECYLLSF-QDR-L---LGKQMLVQITNTG--SPLV----TNQFDIAIPGGGVGLSKGGCASQWGT-SVNGWGDRITGVK-TEEEC-NELPEDLQSGCRFRFEYMEGIDNPNVTFVQVKCPTELINMTGC
>OCA1
RSGSGTTTRYWDCCKPSCAWTENIN-TPSMLAVNTCAADGETI--L-SPKNMSGC-----DGGP--AYMCNNQQPFVVSDKLAYGFAAVSFTG--GID-TNLCCACFLLTF-QGQ-L---SGKQLLVQNTNTG--GDLG----ANQFDLATPGGGVGIFTRGCHDQWNA-PYSGWGDQYGGVH-SAEEC-SILPEELQSGCKFRFEFMENVSNPPITFEQVVCPKEIVDITGC
>OCA2
VSGDAITTRYWDCCKPSCSWFENVD-KTIKHPINSCSIDGDTI--L-DPEQIDGC-VD----GT--AYMCNDQQPFVVNSTLAYGYVAASFTG--GVD-FQLCCGCVLLSF-QGQ-L---AGKQLLAQITNAG--SDLV----VNQFDIAIPGGGVGLHN-GCTTQWNA-PADGWGERYGGVT-SDAQC-EELPEPLRAGCHFRFGFMEGIPNPNVTFVQVECPKEVIANTGC
>OCA3
VNGDGVTTRYWDCCAPSCAWDQIVH-TKNKVPIQTCQKDGITPSPK-ENNGNSGC-VE---GGK--AYTCSNQGPYVVNSTLAFGFSASSFNG--GVD-VGQCCMCVLLSF-KGQ-L---AGKQMLVQLTNTG--SDLG----ANHFDIEIPGGGVGIFTLGCSTQWGV-PETGWGERYGGVS-TIEEC-QQLPADLQDGCKFRFEFMEGVSNPDVSFYQVKCPAELINISKC
>OCA4
LHGSAITTRYWDCCKPSCSWTGNIN-TTTMTPVTSCGTDGEEI--L-DPNEMSGC-----VDGG--AYMCNSQQAFVVNSTLAYGYVAASFTG--GVD-YSFCCACVLLSF-QGQ-L---LGKHMLAQITNTG--SDLL----VNQFDIAIPGGGVGLHN-GCPQQWNS-PPDGWGNRITGIS-TEQQC-DELPEPLQRGCHYRFDFLEGIDNPNVTFVQVECPKEIIANTGC
>OCA5
LSGSGVTTCYWDCCKPSCSWAGNLR-NITNIPVASCAIDGETP--L-DPNEMSSC-GD----GP--AYMCTNQQPFVVNSTLAYGYTAASFTG--STD-YQLCCGCVLLSF-EGQ-L---EGKKMLVQVTNAG--GDLV----ENQFDLAVPGGGVGIFN-ACTPQWNA-PADGWGKRYGGVS-TEAEC-DELPEELREGCKFRFGFMEGVPIPNVTFVQVHCPKELVAITGC
>OCA10
LSGVGTTTRYWDCCKPTCSWPGNVE---YKTPVTSCMADGVTA--Q-DPEVESGC-----IGGK--SYICTNQGQFAVNDTLAYGFVAARFVG---TT-RNMCCSCVMFSF-QNE-L---VNKKMVVQVTNTGNAPETG----TNLFDIAMPGSGVGYYTEGCTSQWNS-DVSNWGDQYGGVR-NEADC-YKLPQKLWDGCLFRFKWMLGVSNPPVSFVEVECPAELLAISSC
>OCA11_trunc
ISGFATTSRYWDCCKPTCAWPGNVD---YRTPVRSCKADGVTT--Q-DPEVQSGC-----IGGE--AYICTDQALYAINSTLAYGFVAAGFGE--STTTDNMCCACLMLSF-TNE-L---AGKKMVVQLTNTGRVGPTE----HDMFDIAMPGSGVGYYAEGCTTQWNS-DVSNWGDQYGGVQ-NEADC-YKLPQNLWPGCLFRFQWMLGVSNPDVNYVEVECPAELTASTNC
>PAR1
KSGTGRTTRYWDCCKPSCAWKENIN-TPNKVPVATCAKNGVSV--V-KPSVKSGC-DD---NGS--AYMCNNQQPFQVNATLGYGFAAASFTG--GVD-TNLCCACFKLDF-TDQ-L---VGKSLILQVTNTG--GDLG----TNQFDIALPGGGIGIFNKGCHFQWNA-PWTGWGDQYGGVH-SRNECLSLLPKELQKGCLFRFDFLNNANNPNMKFQQVQCPAEIVKISGC
>PAR3
IHGTGVTTRYWDCCKPSCAWADLIH-TPTGIPIASCEVDGVTK--A-KPTEGSGC-GT---GGT--AYACTNQSPFVINSTLSYGFAAASFTG--GLD-LSMCCSCMLLSF-QGQ-L---KGKQFLVQVLNAG--DTLQ----QNQFDLAMPGGGVGIFPLGCMSQWNA-TESGWGDQYGGVH-TIEEC-DQLPKALQPGCKWRFEFMEGVSNPDVTFYQVKCPKELVQISGC
>PAR4
LTGDAITTRYWDCCGGSCNWDAIVH-TKNGFPVRSCKIDGVTNSTK-EDNGNSVC-NP--NRGD--AFTCTNQQPIVINSTLSYGFAAVSFTG--SID-YSHCCECYLLNF-KDQ-L---AGKQLLVQTINTG--SDLV----SNQFDIQIPGGGVGLGNIGCQVQWNA-SENGWGDRYGGVH-TIEEC-KELPQVLQEGCRWRFTWMEGVPNPNVTYTQVKCPLELIAITNC
>PAR6
VSGVGTTTRYWDCCKPTCSWPGNVN---YKTPVKACKADGVTA--N-DPENQSGC-----VGGQ--SYSCTNQAGYAKNSTLAYGFVAARFHD---TT-RNMCCSCVLFTF-NTQWPSKLNGTQMLVQVTNTGN-APES---KTNLFDIAMPGSGVGYYTEGCTSQWKT-DVSDWGDQYGGVH-DEQEC-YKLPKQLWDGCLFRFQWMYGYSNPDVSFYEVECPKELIDKSGC
>PAR7
LTGTGTTSRYWDCCKPTCSWPGHVN---QKAPVNACKADGVTV--MKDRENQSGC-----VGGQ--SYVCTKQEGYAKNDTLAYGFVAAKFIN--SGG-RNMCCSCVLFTF-NTQWPSKLNGKKMLVQVTNTGEDDPHA---DHNEFDIAMPGSGVGYYTQGCSSQWKS-DVSNWGDQYGGVH-EAQDC-YKLPKPLVNGCLFRFQWMVGYSNPDVSFTEVKCPKELIDISGC
>PAR8
VSGTGNSSRYWDCCKPTCSWPGNVQ---YKQPIKACKADGQTP--N-DPENQSGC-----IGGQ--SYTCSQQHCYAKNESLAYGFVAAQFKGAMTKG-RNMCCACVLLTF-HTFWPSTLDGKQLLAQVTNTGN-DDPD--PKDNLFDIAMPGSGVGYYDKGCTSQWNT-TEEIWGNQYGGLD-HEQDC-YNLPEPLVEGCLFRFQWMAGYSNPDVSFEEVECPQELLDISGC
>PAR10_trunc
KSGDGITTRYWDCCAPSCAWDQIIH-TKNGVPVQTCKADGVTPSTS-ADNSQSGC-QQ---GGV--AYTCNSQQPRTVNSSLAFAFVAASFEG--GTD-YDDCCICLVMDF-KDE-L---AGKRLITQVTNTG--SALK----ENHFDILMPGGGVGIFNLGCETQWNA-PEDGWGERYGGVT-SEEQC-NELPAALQDGCKWRWTFMNGVPNPNVSFYQIKCPTELVSISKC
>PAR12_trunc
KSGDGITTRYWDCCAPSCAWDHIIH-TKNGVPVQTCKADGVTPSTS-ADNAQSGC-QQ---GGV--AYTCNNQQPRTVNSSLAFAFVAASFEG--GTD-YNDCCICLVMDF-KDE-L---AGKRLIAQVTNTG--SDLQ----ENHFDILLPGGGVGIFQLGCETQWNT-PADGWGQRYGGVT-TEEEC-NELPAVLQDGCKWRWTFMNGVPNPNVSFYQIKCPTELVSISKC
>PCH1
LSGTGTTTRYWDCCKPSCSWKENIK-TPDMIPVSSCTLDGSTV--V-NASIQSGC-----NGGT--AYMCTNQQPWQVDENVGYGFAAASFTG--GVD-TNLCCACFKLDF-TDQ-L---VGKSLILQVTNTG--GDLG----QNQFDIALPGGGVGIFTQGCHDQWSA-PWSGWGDQYGGVG-SREQCLSDLPKLLQAGCLFRFDFMNNANNPHVQFTQVECPAEIVKISGC
>PCH2
INGTGITTRYWDCCKPACSWTDNIQ-TPSGIPITSCEVDGKTP--A-KPTEFSGC-GT---GGT--AYSCTNQAPFVVNSTLSYGFAAASFTG--GLD-FSLCCSCMLLSF-QGD-L---QGKQFLVQITNAG--DTLQ----DNQFDLGIPGGGVGIFPLGCMTQWGA-SEEGWGDPYGGVH-TIEEC-DELPADLQSGCRWRFEFMEGVSNPDVTFYQVKCPKELVDISGC
>PCH3
ISGDGITTRYWDCCAPSCAWDGNTKNTKNGIPDQTCKIDGVTNSTV-ANNAQSGC-EE---GGV--AYTCSSQQPYVVNDTLAYGWAAASFTG--GAD-VSKCCACVLLSF-KDK-L---EGKKFLVQIVNTG--TDLN----ENQFDLQIPGGGVGIFTLGCMTQWNT-PEDGWGRRYGGVT-TIEEC-QLLPEVLQPGCRFRFEFMEGIDNPPISYQEVLCPAEIVAVSGC
>PCH5
VSGVGTTTRYWDCCKPTCSWPGNVE---YKKPIQACKADGVTA--N-DPENQSGC-----VGGQ--SYSCTNQAGYAKNDSLAYGFVAARFHD---TD-RNMCCSCVLFTF-NTQWPSPLNGKKMLVQVTNTGN-APES---QTNLFDIAMPGSGVGYYEEGCTSQWKT-DVSSWGDQYGGVH-EEKDC-YKLPEKLWPGCLFRFKWMVGYSNPDVSFEEVECPQELIDISGC
>PCH6
ISGDGITTRYWDCCAPSCAWDGNTKNTKNGIPDQTCKIDGVTNSTK-VDNAQSGC-VE---GGV--AYTCNSQQPIVVNDTLAYGWSAASFTG--GED-VSKCCACFLLSF-KGK-L---AGKQFLVQNVNTG--TELS----QNQFDLQIPGGGVGIFNIGCMTQWNA-PKDGWGERNGGVS-TIEEC-QLLPEVLQPGCRFRFEFMEGADNPDITFQEVQCPAEVVAISGC
>PCH7
LTGEAITTRYWDCCGGSCNWDAIVH-TKNGFPVRSCQIDGVTNSTK-ENNGNSVC-NP--NRGN--AFTCTNQQPIVVNSTLSYGFAAVSFVG--SID-YGHCCECYLLSF-QGQ-L---SGKQMLVQVINTG--ADLA----SSQFDLQMPGGGVGLGNIGCQVQWNA-SEDGWGDRYGGVH-TIEEC-NLLPEVLQEGCRWRFTWMEGVPNPNVTYTQVKCPLELIAISNC
>PCH9
LSGDAITTRYWDCCAPLCA-ADNIANIKNGHPVQSCQADGTTNSTA-ANNANDGC-QT---GGV--AFPCNNQQPYLINDTLAYGWTAASFTG--DVD-TSKCCACFLLSF-KDK-L---AGKQFLVQNINSG--IYIL----RNHFKLQIPGGGMGIPNLGCMSQWNT-GPNGWGDRYNGVS-TEDEC-HLLPEPLQPGCRFRFEYMEDVFNPNVSFQEVECPAELVAVSGC
>PCH10_trunc
KSGEGITTRYWDCCAPSCAWDQIVH-TKNGVPIQTCLVDGVTPSER-SHNGQSGC-VE---GGT--AFTCNSQQPRIVNSSLSYAFVAASFAG--GLD-TEDCCICLVMDF-KGD-L---SGKRLIAQVTNTG--AALE----ENHFDILIPGGGVGVFPLGCSRQWNA-PATGWGEQYGGVT-SEEQC-SELPAVLQDGCRWRWTFMNGVSNPNVSFYQIKCPAELVDISKC
>ONI1
VKGDGITTRYWDCCKPSCSWHENIN-QTIKTPVASCQIDGNKP--I-DIEAQSGC-MD--TGGD--AYMCTNQQPWVVNKTLAYGFAAASFKG--GAQ-TGLCCSCLLLNF-KGQ-L---EGKSMLVQYTNTG--GDLK----ANHFDIALPGGGVGLYPIGCQRQWNA-SETGWGDRYGGVH-TEAEC-SQLPPVLQSGCKFRFEFMEGVPNPNVTFYQVKCPPELIAITGC
>ONI2
KSGKGITTRYWDCCKPSCASQYWVKNSK---PVASCAVDGKTN--I-LTDDKSGC-ED---GGN--AYMCTNQQPWVVNKTLAYGFAAVSFTG--GED-TNLCCSCLLLSF-EGQ-L---KGKQMLVQYTNTG--GPLA----VNQFDIALPGGGVGIFPKGCMKQWNA-PEHGWGDQYGGVH-TEAEC-NQLPKVLQPGCKFRFEFMEGVPNPNITFVQVKCPKELLAITGC
>ONI3
KSGNGVTTRYWDCCKPSCASKYWVKNAT---PVASCSVDGRTR--I-VTDNKSGC-VD---EGD--AYMCSNQTPWAVNSTMAYGFAAVSFSG--GAD-TSLCCACLLLSF-QGK-L---SHKKMVVQYTNTG--GDLG----TNHFDIAIPGGGLGIFTKGCEKQWHL-SSSVW-----TVN-DAAGC-SKLPAALQHGCKFRFEFMEGESNPAVAFTQVKCPKEILAVTGC
>CRU1
IKGTGIMTGYWDCCKPSCGWKGNIHVKTKKAPVTTCAIDGVTK--I-DTEEQSGC-AK---GGK--SFMCSNQVPWIVNKTLAYGFSAVSLKG--GTD-YGLCCSCFMLTF-----E---TNNKMIVQYTNTG--GDLL----VNQFDLAMPGAGVGYNTLGCKVQWNA-PDNGWGKRYGGVA-TEAEC-AELPKQLQEACRFRFHFKMSY---HMSFEQVKCPAELSKISGC
>CRU2
VKGDGVTTRYWDCCKPSCSWKENIA-KTIKRPVTSCKIDGITP--V-NIEEHSGC-EE---TGG--AYMCTNQQPWVVNKTLAYGFAAASFKG--GAE-TDLCCSCLLLNF-KGQ-L---EGKSMLVQYTNTG--SDLY----SNHFDIAIPGGGVGLYPIGCERQWNA-SEHGWGDRYGGVH-TEAEC-AELPKPLQRGCRFRFEFMEGVPNPDVNFYQVKCPPELLAITGC
>CRU3
KSGEGTTTRYWDCCKPSCAWKENIK-TPTMKPVATCAIDGKTH--V-TPSVKSGC-ED---KGK--AYMCSNQQPWVVNKTFAMGFAAASFTG--GVD-TNLCCACFELTF-GGN-L---QGKKMILQNTNTG--GDLG----QNQFDIAIPGGGVGIFTLGCHTQWNT-SWTGWGDQYGGVH-SAEEC-SQLPEVLQPGCVFRFEFMENVSNPPVHFEQVKCPKEIVAKTGC
>AGL1
ISGTGVTTRYWDCCKPSCAWAENLK-VETDTPVASCSTDGSTV--V-NASVQSAC-----IGGG--AYMCSNQQPKAVNETFALGFVAASFTG--GAD-TNYCCACVRLTF-QSP-I---QGKQMVVQVTNTG--GDLG----SNHFDIALPGGGVGIFTEGCSSQWGC-PSNGWGDQYGGVA-SESDC-STLPEVLQDGCKFRFQFLQGASNPGVTFEQVECPSELTSITGC
>AGL2
VRGTSRTTRYWDCCKPSCSWTENLR-DKSGAPVKSCTKDGKTQ--A-DRNMQSAC-GT---GTG--SYMCSDQQPRMVNSTFALGYVAASFTG--GID-TKMCCACLRLVF-QGG-L---SGKQMVVQITNTG--GDLG----SNHFDISMPGGGVGIFTKGCSSQWGC-PSTGWGDQYGGVR-SEHDC-AKLPTDLREGCKFRFHFMQGVSNPDVTFEQVECPSEIVSITGC
>AJA1
VSGTGITTRYWDCCKPSCAWVENLK-DKTGTPVASCSSDGSST--V-VASVQSAC--I---GGA--SYMCSNQQPTAVNETFALGFVAASFTG--GVD-TNLCCACMKLSF-QDA-L---QGKTMVVQITNTG--GDLG----SNQFDIAIPGGGVGIFTEGCSSQWGC-PSSGWGDQYGGVS-SESGC-SELPSALQDGCKFRFKFMQGASNPGVTFEQVECPSELVAITGC
>AJA2
VSGSGKTTRYWDCCKPSCAWKDNLK-DTSGTPVQSCTTDGSSK--A-DEDTQSAC-ED---GSG--AYMCSNQQPTVVNSSFALGYVAASFTG--GVD-TKMCCACLQLNF-EGD-L---SGKSMVVQVTNTG--SDLG----SNQFDIAIPGGGVGIFTQGCSSQWGC-PSTGWGDQYGGVS-SESGC-SDLPSALQEGCKFRFEFMQGVSNPSVNFQQVDCPSEIVSVTGC
>MMY1
VSGSGITTRYWDCCKPSCAWVENVA---SGSSVASCAADGSTT--V-PPSTKSSC-----DGGT--SYMCSNQQPTVVNDTFAHGFVAASFAG--GVD-NNMCCACILLSF-QDS-L---AGKQMLVQVTNTG--GDLG----SNQFDIAIPGGGVGIFTQGCSSQWGC-PSNGWGDQYGGVG-SEADC-STLPSALQSGCKFRFEFMGGVSNPPVNFEQVECPGDLTGLTGC
>MAL1
VSGTGITTRYWDCCKPSCAWRENLQ-NKNDTPVTSCSTDGTTA--V-NASVQSAC-----IGGD--AYMCSNQQPQAINETFAIGFVAASFTG--GID-TNLCCACVQLTF-QDV-L---AGKQMLVQVTNTG--GDLG----SNQFDIALPGGGVGIFTEGCSTQWGC-PSSGWGDQYGGVA-SEADC-STLPEVLQSGCQFRFEFMQGASNPGVTFQQVECPAELTDITGC
>ACH1
ISGTGVTTRYWDCCKPSCGWAENLK-VETDTPVATCSADGSTV--V-NASVQSAC-----IGGD--AYMCSNQQPKAVNETFALGFVAASFTG--GAD-TNYCCACVRLTF-QSP-I---QGKQMVVQVTNTG--GDLG----SNHFDIALPGGGVGIFTEGCSSQWGC-PSNGWGDQYGGVA-SESDC-STLPAVLQDGCKFRFQFLQGASNPGVTFEQVECPSELTSITGC
>BHO1
VSGTGITTRYWDCCKPSCAWVENLK-DKTGTPVASCSSDGSST--V-AASVQSSC--I---GGA--SYMCSNQQPTAVNETFALGFVAASFTG--GVD-TNLCCACIKLSF-QDA-L---QGKTMVVQITNTG--GDLG----SNQFDIAIPGGGVGIFTEGCSSQWGC-PSSGWGDQYGGVS-SESGC-SELPSVLQDGCKFRFEFMQGASNPGVTFEQVECPSELVAITGC
>PHI1
VSGSGITTHYWDCCKPSCAWAENLK-DTSGTPVASCSADGSTK--T-SPSTKSSC--L---GGG--AYMCSNQQPTMVNSSFALGFVAASFSG--GVD-TNYCCACVKLSF-QDA-L---QGKQMIVQVTNTG--GDLG----SNQFDIAIPGGGVGIFTEGCSSQWGT-PSNGWGDQYGGVG-SESDC-AQLPDVLQPGCKFRFQFMEGVSNPGVTFEQVDCPSELSGITGC
>AGE1
ISGSGTTTRYWDCCKPSCGWVENLA--KEGTPVATCSADGSTT--V-AASVKSSC--V---GGT--SYMCSNQQPKSVNSTFALGFVAASFTG--GAD-TNYCCACIKLTF-QDA-L---QGKTMVVQVTNTG--GDLG----SNQFDIAIPGGGVGIFTDGCSSQWGT-PSNGWGDQYGGVG-SEADC-AQLPSDLQEGCKFRFEFMEGASNPGVTFEQVDCPSELVSITGC
>OCH1
VSGSGVTTRYWDCCQPSCGWSENLN-NPSGTPVTACTADGSTA--A-PSNAESSC--I---GGT--AYMCSSQQPRMVNSSFALGYVAASFSG--GAD-TSMCCACIRLDF-QGD-L---SGKSMIVQVTNTG--GDLG----SNHFDIAIPGGGVGIFTEGCSSQWGC-PSTGWGDQYGGVS-SEAEC-SQLPSALQSGCAFRFQFLGGVSNPPVNFEQVECPGDLTGATGC
>AGE2
VSGTGKTTRYWDCCKPSCSWKANLK-SKSGKPVEACAADGKTV--V-KESTKSAC-EE---GAG--AYMCSDQQPKVVNSTFALGYVAASFTG--GID-VNMCCACLRLKF-QGD-L---SGKQMIVQVTNTG--SDLG----SNQFDIAIPGGGVGIFTKGCSSQWGT-PSNGWGDQYGGVS-SESQC-SQLPSSLREGCKFRFTFMKSVSNPAVTFEQVSCPSEIVSASGC
>CME1
LSGYGTTTRYWDCCKPSCAWKENIK-TSDMVPVATCALDGVQF--L-NASVQSGC-----AGGT--AYMCNDQQPWQVSETVGYGFAAASFTG--GVD-TNLCCACFQLDF-TDQ-L---VGKKLILQVTNTG--GDLG----SNQFDIALPGGGVGIFTQGCHDQWNA-PWSGWGDQYGGVA-SREQC-SDLPKQLQSGCFFRFDFMNNANNPQVQFTQVHCPSEIVKRSRC
>CME2
LSGEGITTRYWDCCKPSCAWVENIN-TTSNIPVASCEADGTTV--I-DIHADSGC-----VGGT--SFMCSNQTGFVVNSTLAYGFAAASFTG--GAD-TNLCCACMLLTF-KDQ-I---VGKQMLVQVTNTG--SDLY----KNQFDIAIPGGGVGIFDKGCAAQWNV-PDWGWGDKDHAVT-EEVQC-DTMPPGLQPGCKYRFEFMEGADNPSVSFTQVKCPAELVALSGC
>CME3
ISGVGVTTRYWDCCKPACAWVDNIN-TPTQQPIATCEVDGVTR--A-DIREYSGC-GE---NGT--AFTCNNQQPFMVNSTLAYGFAAASFTG--GLD-YSLCCSCMLLSF-TGQ-L---EGKKFLVQITNSG--DTLE----LNQFDLAMPGGGVGIFPLGCMAQWNA-PETGWGDPYGGVG-SITEC-DELPQVLQAGCRWRFEYMEGVSNPGVTFYQVQCPKELLQISGC
>CME4
LTGQAITTRYWDCCGGSCNWDAIVH-TKNGFPVRSCQIDGVTNSTQ-EDNGNSVC-NP--NRGN--AFTCSNQQPIVVNSTLSYGFAAVSFVG--SID-YSHCCECYLLSF-EGQ-L---AGKKMLVQTINTG--ADLV----SNQFDIQMPGGGVGLGNIGCQVQWNA-PEDGWGDRYGGVH-TEEEC-KQLPEVLQEGCRWRFEWMEGVPNPNVTYTQVKCPLELIAITNC
>CME5
VSGTGTTTRYWDCCKPTCAWPGNVE---YKQPVKACLADGVTA--N-DPENQSGC-----VGGQ--SYTCTNQAGYAKNDTLAYGFVAARFHD---TD-RNMCCSCVLFTF-NTQWPSTLNGKQMLVQVTNTGN-APES---NTNLFDIAMPGSGVGYYTEGCTSQWNT-DVGRWGDQYGGVH-TEQEC-YNLPQNLWPGCLFRFQWMVGFSNPDVSFVEVECPRELTDISGC
>PWE1
LSGYGTTTRYWDCCKPSCAWKENIN-TPNMVPVATCALDGVQV--L-NASAKSGC-EG---GGV--AYMCNDQQPWQVSDTVGYGFAAASFTG--GVD-TNLCCACFQLDF-TDQ-L---VGKKLILQVTNTG--GDLG----SNQFDIALPGGGIGIFNQGCHDQWNA-PWSGWGDQYGGVR-SRDECLSLLPQQLQKGCLFRFDFMNNANNPQMQFTQVECPAEIVQKSGC
>PWE2
ISGNGVTTRYWDCCKPACAWVDNIN-TPTQQPIATCEADGVTR--A-DIREYSSC-GP---NGT--AYTCNNQQPFMINSTLAYGFAAASFTG--GLD-YSLCCSCMLLSF-TGQ-L---EGKKFLVQITNSG--ETLE----LNQFDLAMPGGGVGIYPLGCMAQWNA-PETGWGDPYGGVS-SITEC-GQLPPVLQAGCRWRFEYMEGVSNPGVTFYQVQCPKELLQISGC
>PWE3
LSGIGTTTRYWDCCKPACAWKDNVN-TSDMVPVSACALDGVHA--I-DASVQSGC-VG--DGGE--AYTCNDQQPWQVNETVAYGFAAASFVG--GSD-SSMCCACFQLDF-TDQ-L---VGKKMIVQVTNTG--VLLD----PNQFELSLPGGGVGIWGQGCYKQWNA-PMTGWGEQYGGIK-SRDECLSVLPEQLQTGCLFRFDFMNNADNPGVKFTQVECPAEIVQKSGC
>PWE4
LTGKAITTRYWDCCGGSCNWDAIVH-TKNGFPVRSCQIDGVTNSTK-EDNGNSVC-NP--NRGN--AFTCSNQQPIVVNSTLSYGFAAVSFVG--STD-YSHCCECYLLSF-EGQ-L---SGKQMLVQTINTG--SDLV----SNQFDIQMPGGGVGLGNIGCQVQWNA-SEDGWGDRYGGVH-TEEEC-KELPEVLQEGCRWRFEWMEGVPNPNVTYTQVKCPLELIAITNC
>PWE5
VSGNGTTSRYWDCCKPTCSWPGHVN---YQAPVKACKADGKTA--D-DPENQSGC-----VGGQ--SYTCTDQSGYAKNSSMAYGFVAAKFKG---IGTKNMCCKCVLFTF-HTYWPSTLDGKQMLVQVTNTGD-DDPD--SDKNLFDIAMPGSGVGYYTEGCTSQWNN-DVSSWGDQYGGVN-SEQEC-YNLPEELHARCVFRFQWMAGYSNPDVTFEEVECPQELIDISGC
>PWE6
ISGTGTTSRYWDCCKPTCAWKGHVN---NKAPVKACAANGYTA--K-DIENQSGC-----VGGQ--SYTCTNQAGYAKNNSLAYGFVAAKFIN--SGG-RNMCCTCVLLTF-HTQYPSTLNGKKMLVQVTNTGEDDPHA---NRNMFDIAMPGSGVGYYTKGCPGQWNTKDASIWGRQYGGVD-SEAAC-YKLPKPLQAGCAFRFKWMAGYSNPDVTFTEVTCPQELINISGC
>CyBU1
VSGQASTTRYWDCCKPSCSWKANVR---NSNPVRTCAANGVTV--V-KEYVTSGC-DG---GGT--AYACNNQQPWAVSNTLAYGFVAASFSG--GTD-TSKCCICMKLDF-GGS-L---WGKSMIVQVVNTG--SDLG----ANHFDIQMPGSGVGIFTRGCQSQWNA-PWTGWGQQYGGVR-SDAEC-NQLPRQLQSGCHFRFKWFKNADNPKANFRQVACPKQLTSITGC
>DPO1
FSGECTTSRYWDCCKPTCSWVGNTD--TSIGPVKSCAIDGSSD--I-DGNVQSGC-ED---NGN--AYMCSAQQGVIVNSTLAYGFAAVAFIS--PPE--NMCCTCMLVEFNGGGWGDCGEGKTMIVQITNTG--GTSSANSTENNIEIAIPGGGVGYYTQGCKKQWNA-PDQGWGDQYGGVE-TEAAC-DDLPAVLQPGCKFRWTFLNGCSNPNAKFTQVVCPQEIVDISGC
>DPO2
LSGSGTTTRYWDCCKPSCSWEGNLNGTGKTIPTRSCAADGETT--I-DPDTLSGC-GD---GGT--SYMCTDQEPFVYNETITLGFVAASFTD--GAD-YSQCCSCMLLSF-SEQ-I---ANKKMVVQVTNTG--SDLS----RNHFDIAMPGGGVGIFN-GCTKQWEA-PTDGWGDRYGGVH-SIEDC-ENLPEKLQEGCKWRFQWFEGADNPTVEFIQIECPQQLIDISGC
>DPO3
VSGSGITTRYWDCCKPSCAWQENLGESGKTVPVRSCAKDGLTT--I-DIEQETGC-YL---NSSSASYMCVDQTPWVYNETVSYGFVAASFKG--GDD-NSKCCSCLLLKF-QGE-I---LGKQLIAQITNTG--GPLS----QNHFDIAIPGGGVGPATFGCWNEFDS-PLGGWGEEFGGVS-SLEEC-DELPEILQPGCQWRFNWL-GEDNPDVEFEEIYCPEELNAITGC
>DPO4
VSGSGITTRYWDCCKAGCSWQENLSESGATSPVRSCAADGQTT--I-DIETQSGC-TD--TGDV--AYMCSDQQPWVYNETLSFGWVAASFGG--GSE-YNKCCHCLLLKL-QGQ-L---AGKSMLVQITNTG--SPLG----QNHFDVAMPGGGAGLYATGCTNEWDS-PVGGWGDPISGIS-SVEEC-SELPASLQSGCQWRFGWFEGVDNPDVEFLEIECPSELTSISGC
>DPO5
LSGSGTTTRYWDCCKPSCSWKENSG---THDAVYSCAVDGETK--L-NASVHSGC-DS---DGT--SYMCNDLQPWAVNDSFAYGFVAASFAG--GVD-VQYCSVCLKLTF-TNA-L---SGKTFVVQNVNTG--GDLG----ANQFDIQIPGGGVGIFTRGCSTQWGA-AESGWGQQYGGVS-SDAEC-SELPEVLQPGCHFRFGWYENADNPQVNFEQVECPEELTIKTGS
>DPO6
LSGSGVTTRYWDCCKPGCSWRENLGSSGATNPVRSCSADGSTT--V-DIETQSGC-GD-DTGEV--AYMCSDQQPWVYNQTLSFGWVAASFAG--GSE-YDNCCHCLLLDL-QGE-L---AGKSMIVQITNTG--SDLG----QNHFDVAMPGGGAGLYSTGCTREWDA-PVGGWGDPISGVS-SLEEC-SELPSSLQPGCQWRFGWFEGVNNPDVVFTEVECPTELTSISGC
>DPO7
LSGSGTTTRYWDCCKPSCSWKENTG---THDAVASCSIDGVTK--V-NASVTSGC-DS---DGS--AYVCNDMQPWSVNDTFAYGFVAASFTG--GSD-TSYCSVCLKLTFTESP-L---EGKTMIVQNVNTG--SDLG----ENQFDVQIPGGGVGIFTLGCSTQWNS-STTGWGAQYGGIS-SDDDC-DELPTELQSGCHFRFGWYEDADNPTVDFEQVECPSEITDITGS
>DPO8
LSGDGVTTRYWDCCKPSCGWSYETH---ETVAVETCAIDGVTP--V-DDNQQSGC-DD---DGTGTAFTCSNNQPWVVNSTLSYGFVAASFTG--GVD-VSHCCHCVLLNF-QGD-L---AGKSLLALITNTG--EPLA----TNQFDIEIPGGGVGIYPYGCYKQWGADPESGWGEQYGGVA-TREEC-SQLPEDLREGCTWRWDYMEGVANPAVTFYQVQCPQELLNIAKC
>DPO9
YSGECTTSRYWDCCKPTCAWKGNTD--TDIGPIKACQIDGSTV--D-DGNTQSGC-ET---DGS--SYTCSAQQSVIINSTMAYGFAAAGFIS--PPE--NMCCTCFLVTFLEGG-WGDCVGKQMVVQITNTG--GTSNVNSTINNIELAIPGGGVGYYTLGCKTQWDA-PDAGWGEQYGGVE-TEAAC-DALPEVLQPGCKFRWEFLTGCSNPPATFEQVICPQEIVDISGC
>DAB1_trunc
VSGSGITTRYWDCCKPGCSWKENLVGTTKTTPVRSCAKDGVKT--Q-DIEDQSGC-TD---TGDNIAFMCNDQQAWVYNNTISYGWVAASFTG--GED-YHKCCACVILNF-KGK-L---SGKSLIAQITNTG--SPLA----QNHFDIAMPGGGAGLYATGCTNQWNA-PVGGWGDPISGVS-SEAEC-SELPSELQPGCHWRFQWFEGVDNPDVDFYEIECPQELLSISGC
>DAB2
LSGSGTTTRYWDCCKPSCSWKENVG---TLDPVASCAADGVTT--L-NASVHSGC-DD---GGT--SYVCNNLQPWAVNSTFSYGFVAASFTG--GVD-NSKCCICLKLTF-TNA-L---SGKTFIVQNVNTG--GDLG----SNQFDIQIPGGGVGIFTRGCSTQWNA-PPSGWGQQYGGVS-SDAEC-NQLPTQLQAGCHWRFGWYQNADNPQVNFEQVTCPTELTSLTGC
>IPI1
ISGDGITTRYWDCCKPSCGWSYETH---QTAAVQTCAIDGVTP--V-NDTVQSGC-DA---DGSGDAFTCNNNQPWIVNSTLSYGFVAASFSG--GYD-VTQCCHCLILNF-KGE-L---EGKSLVALITNTG--DPLS----ENHFDIEIPGGGVGIYPYGCYKQWGADVEHGWGEQYGGVS-TKEEC-AELPTALQTGCEWRWDFMEGVANPNVSFYQVECPLELKNIAKC
>IPI2
FSGEGVTTRYWDCSKPSCAWVENLP-EGKENPVRSCDIDGDTT--V-SPSIQSSC-EPGAEAPV--SFMCSDQQPWIVNSTLSYGFAAASFAG--GND-SSRCCSCMLLSF-HGD-L---AGKQHLIQITNTG--GDLT----QNQFDLSNPGGGVGLCLVSCAEEWGT-PTTGWGEQYGGIS-TEAEC-DDLPEVLQPGCRWRWEFMEGVENPAVTFEEVECPQELIDVTGC
>IPI3
VSGSGITTRYWDCCKPSCAWWENLSESNKTVPVRSCAKDGVTT--I-DIEQETGC-YL---NSTSASYMCVDQGPWAYNETVSYGFVAASFKG--GDD-NSRCCSCLLMRF-QGDAL----GKILIAQITNTG--GPLG----QNHFDIAIPGGGVGPATFGCWNEFDA-PLDGWGEAFGGVS-SVEEC-DELPEILQAGCQWRFNWL-GVDNPDVEFEEIYCPAELSAITGC
>IPI4_trunc
LSGYGTTTRYWDCCKPSCAWKENVG---DLDPVVSCAKDGVTV--V-NASVHSGC-DY---EGS--AYVCNNLQPWAVNDTLAYGFVAASFTG--GVD-NSYCGICLKLTF-TNN-L---AGKTFIVQNINTG--GDLG----SNQFDIQIPGGGVGIFTLGCQTQWDA-PSAGWGQQYGGVS-SDSEC-DSLPEELQSGCHFRFGWYENADNPQVEFEQIDCPEELTSLTGI
>IPI5
FEGTCTTSRYWDCCKPTCGWIGNDD--TTIGPVKACQADGVTV--D-DGNTQSGC-----VGGA--SYTCSNQQSHIINSTMAYGFAAAAFIN--PPE--NMCCTCFLLTFTDGG-WGDCAGKQMIVQLTNTG--GTSSVNSTENNIEIAIPGGGVGYYTEGCKTQWGA-PDEGWGSQYGGVE-TEAAC-DELPADLQPGCKFRWEYLNGCSNPNAHYQQVVCPQEIVDISGC
>SOR1
ISGEANTTRYWDCCKPSCSWAENVN---AQSPVASCAVDGVTV--L-DPSSGSGC-AE---DGSGISYVCTNQQPWAVNDTVAFGFAAASFSG--GAD-NSQCCVCLQLSF-LNV-L---PNKKLIVQVTNTG--GDLE----SNHFDIQLPGGGVGYFTHGCVSQWNC-PANGWGAQYGGIT-SESEC-NELPEVLQPGCHFRFNWFENADNPKVTFEQVVCPSELTSITGC
>SOR2
VSGSGTTTRYWDCCKPSCAWKENVE---TASPVASCAADGVTT--V-DPSTRSGC-DS---DGS--SYTCNNQQPWVVNSTFAFGFAAASFTG--GAD-NSQCCICVQLSF-LST-I---TEKTLVVQVTNTG--ADLG----SNHFDIQLPGGGVGYFTTGCSSQWNC-PANGWGSQYGGIT-SDSEC-SELPEVLQPGCHFRFNWFQNADNPNVNFQQVVCPSELTSITGC
>SOR3
FSGSCTTTRYWDCCKPTCAWKENID--TDVGPVKACNIDGVNI--S-DVEAQSGC-G----GGS--SYMCNNQQSIIVNSTFAYGFAAAVFIS--PPE--NLCCACFLVNFQKGE-WGDCAGKQMIVQLTNTG--GSSSVNGTENNIEIAMPGGGVGYFTEGCKTQWNA-PDQGWGEQYGGVT-TEDGC-NDLPTQLQPGCKFRWEFLNGCSNPPATFEQVVCPQEIVDISGC
>SOR4
FSGSCTTSRYWDCCKPTCSWKGNTD--TDVGPVKACSADGVTV--S-DEDTQSGC-----VGGS--SYMCNNQQSIVINSTLAYGFAAAVFKT--PPE--NMCCTCFLVTFQKGE-WGDCSGKQMVVQLTNTG--GSSSVNGTEDNIEIGMPGGGVGYYTEGCKTQWNA-PDQGWGDQYGGVT-TEDGC-NDLPTQLQSGCKFRWEFLNGCSNPPATFEQVVCPQEIVDISGC
>SOR5
YSGSCTTSRYWDCCKPTCSWKGNTN--TDYGPVRACSSDGYNV--D-DGNTESGC-----VGGS--SYMCNNQQSVVINSTLAYGFAAAMFIS--PPE--NMCCTCFLLSFQKGE-WGDCSGKQMVVQITNTGA-GSSNSSGDQNNIEVAMPGGGVGYYTEGCKTQWNA-PDLGWGDQYGGVT-TEDGC-YELPTQLQDGCKFRWEFLNGCSNPPATFEQVVCPQEIVDISGC
>AGR1
LSGSGTTTRYWDCCKPSCSWKENVG---TLDPVDSCAADGETK--L-NASVTSGC-DS---DGT--SYVCNNLQPWAVNDTLAYGFVAASFTG--GVD-NSQCCVCLKLTF-KNT-L---AGKTMIVQNVNTG--GDLG----SNQFDIQIPGGGVGIFTRGCQTQWNA-PASGWGEQYGGVT-SDAEC-DELPTELQSGCHFRFGWYENANNPEVDFEQITCPTELTSLTGC
>AGR2
LNGTGTTTRYWDCCKPSCAWDGNLNETYATVPVRSCSADGDTT--I-GDNEMSGC-AE---NGT--AFMCNDQQPLELNETVTLGFVAASFTA--GAD-VSKCCTCLVLSF-KDQ-I---VGKQMIVQVTNTG--SDLN----KNHFDIAMPGGGVGIFN-GCSSQWNS-PVDGWGDRYGGVH-SIEEC-ANLPSQLQPGCKWRFQWFGGADNPAVDFYEIKCPKELIKISNC
>AGR3
ISGDGLTTRYWDCCKPSCGWSYQTN---QKKAVLTCDIDGVTP--V-NDSVQSGC-AE-DYSGN--AFTCNNQQPWIVNSTLSYGFVAASFTG--GVD-NSHCCHCLLLNF-KGD-L---AGKSLLALITNTG--EPLA----QNQFDIEIPGGGVGIYPLGCYRQWGADPEQGWGEAYGGIS-TQDQC-SELPSALQPGCNWRWDFMEGVSNPSVSFYQVECPKELIDIAQC
>AGR4
YSGSCTTSRYWDCCKPTCSWSGNTD--TSVGPVKSCAIDGVSD--I-DGNTQSGC-EN---DGN--AYMCNAQQSVVVNSTLAYGFAAASFIS--PPE--NMCCTCMLVTFQLGP-WGDCSGKQMIVQITNTG--GSSSVNGTENNIEIAMPGGGVGYYTQGCKKQWNA-PDQGWGDQYGGVW-TEADC-NQLPAVLQPGCKFRWEFLNGCSNPPATFQQVECPQEIVDISGC
>AGR5_trunc
MSGDGITTRYWDCSKPSCSWYENLP-ADKTNPARSCAIDGNTT--V-SPHYQSSC-EPGAEPPV--AFMCNDQQPWIVNSTLSYGFAAASFSG--GND-SSRCSHCMLLSF-KGQ-L---AGKKHLIQITNTG--GDLT----QNQFDLSNPGGGVGICLVSCAEMWGC-PSTGWGEQYGGIS-TLEEC-AELPEVLQPGCRWRWEFMEGIPNPDVSFQEVECPQEIVDISGC
>AGR6
YSGETTTSRYWDCCKPTCGWSGNTD--TKVGPVKSCAKDGATK--I-DTNTQSGC-----EGGT--AYMCSNQQSVVINSSLAYGFAAAAFEN--PPE--NMCCTCFLITFKKGQ-WGDCSGKQMVVQITNTGA-GSSNTTSNFTNIEIAIPGGGVGYYTTGCSSQWNA-PATGWGDQYGGVA-TEADC-NQLPAVLQPGCKFRWEFLNGCSNPPAHFQQVVCPKAIYKLSGC
>EFO1
LSGTGSTTRYWDCCKPSCSWSANVN---GINPVRSCAADGTSV--V-DASATSGC-----DGGN--SYVCNSLQPWAVNDSLAYGFVAGSFSG--GVD-TSKCGICLKMTFTTTS-I---AGKTMIVQTVNTG--SDLG----QNHFDIQIPGGGVGIFTRGCSSQWNA-PSSGWGAQYGGVS-SDSEC-NNLPSQLQSGCHFRFGWFQNADNPQVNFVEIPCPSALTSLTGT
>EFO2
ISGSGTTTRYWDCCKPSCGWKENVG---TLDPVHSCAKDGVTI--I-DASVPSGC-LA---EGS--AYVCNNLQPWAVNDSFAYGFVAASFTG--GAD-NSLCGICLKLTF-TNN-L---AGKTFIVQNINTG--GDLG----TNQFDIQIPGGGVGIFTLGCQTQWNA-PPAGWGQQYGGVS-SDSEC-DSLPSELQAGCHWRFGWYANADNPQVNFQQIVCPSELTDRSGI
>HAB1
LSGSGTTTRYWDCCKPACAWKENVD---SGDPVTSCSADGVTA--V-NASVTSGC-DT---DGT--SYVCNNQQPWAVNDTFAYGFVAGSFSG--GVD-TSQCCICLQLTF-SGT-L---AGKTFVVQNVNTG--SDLG----TNQFDIQIPGGGVGIFTRGCSTQWDV-ATTGWGAQYGGVT-SDSDC-DDLPTELQSGCHFRFDWYENADNPDVTFEQITCPSELTSITGC
>HAB2
LSGDGVTTRYWDCSKPSCCWYENLP-DGVENPARSCDIDGNTT--V-SPHYQSSC-EPGAEPPV--SFMCSDQQPWIVNSTLSYGFAAASFKG--GND-SSRCCTCMLLSF-QGQ-L---AGKQHLIQITNTG--GDLT----QNQFDLSNPGGGVGICIVSCAEQWGT-APEGWGERYGGIS-TEEEC-SELPEILQPGCRWRWEFMEGIENPDVTFQEVQCPQELIDVTGC
>HAB3
LSGSGTTTRYWDCCKPSCSWEENLNGTKAATAVRSCEKDGVTT--I-GVHEMSGC-VD----GT--AFMCNDQEPWTVNDTLSFGFVAASFTG--GAD-VAKCCSCMLLSL-QGQ-L---SGKQMAVQITNTG--SDLQ----KNHFDIAMPGGGAGIYADGCTNQWNA-PHGGWGDPIGGVT-SEEEC-SELPEELQGGCDWRFEWFEGIDNPDVEFYEIECPDEIINISQC
>HAB4
FSGTAKTTRYWDCCKPSCSWSANVH---GSRPVDSCQINGWNR--I-NDQTQSGC-----NGGA--AYTCNNQQPWQVNNNLAYGFIAASFKG--GVE-NNKCCTCYKLRF-HNP-----RGKEMIVQVTNTG--GDLG----HNHFDIQIPGGGVGAFNQGCHRQWNA-PWDGWGKRYGGVN-SEREC-DQLPWQIRDGCKFRFRFLQGADNPDVDFEQIGCPNELVSRTNC
>HAB5
LEGTGRTTRYWDCCVPACSYPINMS--VVTHGVVYCDGDGVTR--IDDYTKQSEC-VQ--AGGG--AFTCNQDQPWIVNDTLAYGFTAASFGG--GIE-TDDCCKCVLMAF-QGE-L---EGKFYLAQITNTG--SDLT----ENHFDIQIPGGGVGIFN-GCSAQWDA-PDSGWGERYGGVT-TEEEC-DELPAVLQDGCRFRWEFMEGVANPNVTFTQVRCPTELTTISGC
>HHA1_trunc
LSGSGTTTRYWDCCKPSCSWKENTG---THNPVVSCSKDGVSE--LTNASVSSGC-EA---NGG--SYVCNDLQPWAVNDSLAYGFVAASFTG--GAD-NKYCGICLKLTF-VNA-L---SGKTFIVQNVNTG--GDLG----ANQFDIQIPGGGVGIFTLGCSTQWGA-PDSGWGQQYGGVS-SDSEC-SQLPEALQSGCHFRFGWYENADNPQVNFEQVTCPSELTDLTHT
>HHA2
LSGSAQTSSYWDCCKPSCSWQENVE---SDTPVTSCSADGVTS--V-IPSIGSAC-DF----GS--AYICNNLQPWAVNDTFAYGFVAASFSG--DID-NNYCCVCLTLKF-NEV-L---EGKTMIVQNVNTR--SDLS----LDHFDIQIPGGGVGIFPEGCQSQWNF-SSISWGEQNSFTTLSEFEC-DDLPVELRAGCQFRFTWFQNADNPQVTFDQVECPSALTSLTNC
>HHA3
YSGDCTTSRYWDCCKPTCSWVGNTD--TSVGPVKSCAIDGASD--I-DGNTQSGC-ES---DGN--AYMCTAQTGVIVNSTFAYGFAAAAFIS--PPE--NMCCTCFLVTFLKGE-WGDCSDKKMIVQITNTG--GSSSTNSTENNIEIAIPGGGVGYFTQGCKKQWNA-PDQGWGDQYGGVW-TEEEC-NELPTELQAGCKFRWTFLNGCSNPPATFQQVVCPTEIVNISGC
>ITY1_trunc
LSGSGTTTRYWDCCKPSCAWKENVG---DLDPVNSCAADGVTR--V-NASVTSGC-DS---GGS--SYVCNNLQPWVVNDTLAYGFVAASFTG--GVD-NSYCGICLKLTF-TDT-L---EGKTFIVQNINTG--SDLG----TNQFDVQMPGSGVGIFTLGCSTQWNT-SSTGWGAQYGGVS-SESDC-SSLPDELQSGCEFRFEWYEDADNPAVTFEQIECPDAITSVSGI
>ITY2
LSGEGVTTRYWDCSKPSCAWVENLP-EGVENPVRSCDIDGDTT--V-SPSVQSSC-EPGAEDPV--AFMCNDQQPWIVNSTLSYGFAAASFAG--GND-SSRCCSCMLLSF-HGD-L---AGKQHLIQITNTG--GDLT----QNQFDLSNPGGGVGLCLVSCAEVWGT-PSTGWGEQYGGIS-TETEC-DDLPEELQPGCRWRWEFMEGVANPSVTFEEVECPQELIDVTGC
>ITY3
LSGYGTTTRYWDCCKPSCAWKENVG---LLDPVVSCAKDGVTV--V-NASVHSGC-DS---GGS--AYVCNSLQPWAVNDSLAYGFVAASFTG--GVD-NSYCGICLKLTF-TNN-L---AGKTFIVQNINTG--GDLG----SNQFDIQIPGGGVGIFTLGCQTQWDA-PSAGWGQQYGGVS-SDSEC-DSLPEELQSGCHFRFGWYENADNPQVEFEQIDCPDELTSLTGI
>ITY4
LKGNGTTTRYWDCCKPSCSWVGNLNGTKATKACRSCAIDGDTT--I-DENAQSGC-AT---DGT--AFMCTDQQPLVYNETLTLGFVAASFTA--GAD-YSRCCSCLYLSF-HET-I---QSKHMIVQVTNTG--SDLG----KNHFDIAMPGGGVGLFN-GCSAQWNA-SVDGWGDRYGGVH-TIEEC-DNLPEKLRPGCQWRFEWFEGADNPTVDFVEIECPQELLDISGC
>ITY6
VSGSGITTRYWDCCKPSCAWWENLSESNKTVPVRSCAKDGLTT--I-DIEQETGC-YL---NSTSASYMCVDQGPWAYNETVSYGFVAASFKG--GDD-NSRCCSCLVLRF-QGDAL----GKILIAQITNTG--GPLS----QNHFDIAIPGGGVGPATFGCWNEFDA-PLNGWGEAYGGVS-SVEEC-DELPEILQPGCQWRFNWL-GVDNPDVEFEEIYCPTELSSITGC
>ITY7
ISGDGITTRYWDCCKPSCGWSYETH---QTTAVQTCAIDGVTP--V-NDTVQSGC-DA-DGSGD--AFTCNNNQPWIVNSTLSYGFVAASFSG--GYD-VTQCCHCLILNF-KGE-L---EGKSLVALITNTG--DPLS----ENHFDIEIPGGGVGVYPYGCYKQWGADVEHGWGEQYGGLS-TKEEC-SQLPTALQTGCEWRWDFMEGVANPNVTFYQVECPLELKNIAKC
>ITY8
FEGTCTTSRYWDCCKPTCGWIGNDD--TTIGPVKSCQADGVTV--D-DGNTQSGC-----VGGA--SYTCSNQASHIINSTMAYGFAAAAFIN--PPE--NMCCTCFLLTFTDGG-WGDCAGKQMIVQLTNTG--GTSSINSTENNIELAIPGGGVGYYTEGCKTQWGA-PDEGWGSQYGGVE-TEAAC-DELPADLQAGCKFRWEYLNGCSNPNANYQQVVCPQEIVDISGC
>LMI1
LSGTGTTTRYWDCCKPSCSWKENVG---SLDPVESCAADGVTH--L-NASVHSGC-DW-DPEGI--SYVCNNLQPWAVSDSLAYGFVAASFTG--GVD-NSKCCICLKLTF-LNA-L---AGKTFIVQNVNTG--GDLG----SNQFDIQIPGGGVGIFTRGCQTQWNA-PSSGWGQQYGGVS-SDAEC-DQLPKELQAGCHFRFGWYQNADNPQVQFEQIECPKELTERTGC
>LMI2_trunc
VSGDGVTTRYWDCSKPSCAWYENLP-NGVKNPVRSCAIDGNTT--V-SPHYQSSC-EPGAEPPV--SFMCSDQQPWIVNSTLSYGFAAASFKG--GND-SSRCCSCMLLSF-KGQ-L---AGKHHLIQITNTG--GDLT----QNQFDLSNPGGGVGICLVSCAEEWGT-APEGWGERYGGVS-TEEEC-SELPEVLQPGCKWRWEFMEGVSNPNVTFQEVQCPQELIDITGC
>LMI3_trunc
LSGSGTTTRYWDCCKPACSWVENLNGTGATTACRSCSADGVTT--V-GANEMSGC-AE---HGT--AFMCTNQQPSIYNETLAIGFVGASFTG--GAD-VSRCCSCILLSF-KDQ-I---VGKHMVVQITNTG--TDAN----KNHFDIEIPGGGVGIFN-GCSTQWNA-SVDGWGDRYGGVH-SVEEC-DNLPEQLQPGCKWRFTWFGGTDNPAVDFYEIECPRQLIEISGC
>LMI4
LSGNGTTTRYWDCCKPSCSWVENLNGTDATTACRSCAADGETT--V-GVHEMSGC-GE---NGT--AYMCTDQQPVVYNETLTLGFVAASFTA--GAD-VSKCCSCVLLSF-RDQ-I---VGKHMAVQITNTG--SDLG----KNHFDIAMPGGGVGIFN-GCSSQWNA-PVDGWGDRYGGVH-TVKDC-DNLPKQLQPGCKWRFSWFGGADNPAVDFYEIECPRFLWNLAC-
>LMI5_trunc
LQGEGRTTRYWDCCVPACSYPINMS--VVTHGVVYCDADGTTR--IADYTKQSEC-VE--AGGG--AFTCNQNQPWIVNKTLAYGFTAASFKG--GVE-TDDCCKCVLMAF-EGA-L---KGKYYLAQITNTG--SDLT----ANHFDIQIPGGGVGLFN-GCSAQWNA-PASGWGQLYGGVT-SEEEC-SELPSVLQEGCRFRWEFMEGIDNPNVTFTQVRCPTELTDISGC
>LOR1
VSGSGRTTRYWDCCKPSCSWKENLVNTTVTTPVRSCAKDGVTT--Q-PIGTQSGC-DY-ATGDT--AFMCNDQQPWVYNDTFSFGWVAASFTG--GAD-VAKCCSCILLSL-QGQ-L---AGKKMAVQITNTG--SDLY----QNHFDIAMPGGGEGLYAQGCTNQWNA-PVGGWGDPIGGVK-TEAEC-SELPEELQPGCKWRFQWFKGVDNPDVDFYEIECPQELLNVGGC
>LOR2
VSGTGTTTRYWDCCKPSCSWYENINGTSATTPIRSCTADGETT--I-SAHEMSGCMED--GSGT--AYMCTDQEPIVVNETLSLGFVAASFTG--GVD-ESKCCSCVLLSF-QGA-L---AGKQMAVQITNTG--EDLY----ENHFDIAMPGGGVGIYN-GCSSQWGA-GTDGWGERYGGVT-SIEEC-NNLPKQLQGGCRWRFQWFKGVDNPAVEFYEIECPQELIAISNC
>LOR4
FSGDGITTRYWDCCKPSCGWSYGTN---LTRAITTCDIDGVTP--V-GDNVQSGC-AD-DDSGN--AFTCNNNQPWVVNSTLSFGFVAASFTG--GQD-VSQCCHCVLLNF-KGQ-L---TGKSMVGLITNSG--EPLA----QNQFDIEMPGGGVGIYPHGCARQWGADPVTGWGQTYGGVS-SKEEC-LQLPEVLQPGCNWRFDWMEGVSNPAVSFYQVECPQALKDVGQC
>LOR5
LSGDGVTTRYWDCCKPSCGWTYGTN---LKQAITTCDIDGVTR--V-GDNVQSGC-DD-DNTGN--AFTCNNNQPWVVNSTLSFGFVAASFTG--GQD-VSHCCHCVLLNF-KGQ-L---AGKSMVGLITNSG--EPLA----KNHFDIEMPGGGVGVFPHGCARQWGADPEHGWGETFGGVS-SKEEC-KQLPEVLQPGCNWRFDFMEGVPNPDVSFYQVECPQALKDVGQC
>LOR6_trunc
FGGDCTTSRYWDCCKPTCSWKGNTD--TDIGPIKSCAIDGYSD--I-DGNTQSGC-ES---DGS--AYMCNAQQSVIVNSTLAYGFAAAAFIN--PPE--NMCCTCMLVKFQKGQ-WGDCSGKQMIVQITNTG--GTSSTNSTENNIEIAIPGGGVGYYTLGCKTQWNA-PDQGWGAQYGGVE-TEEAC-NQLPAVLQPGCKFRWQFLNGCSNPPATFQQVECPPEIVAISGC
>LOR8
LSGTGHTTRYWDCCVPACSFPINMS--VVTHGVNYCLADGVTK--VTDYSGVSEC-YA--PPGT--TYTCNDNQPWIINSTLAYGFTAASLKG--GVE-TDNCCQCLLMTF-EG------LGKQLLAQITNTG--SDLT----ENHFDIQIPGGGVGIFN-GCQRQWDA-GPDGWGQRYGGVT-SEEEC-SELPAELQEGCRFRWEFLEGADNPNVTFQQVVCPQELIEKTGC
>PIN1
VSGSGITTRYWDCCKPGCSWQENLVGTSKTTPVRSCAKNGVTT--Q-DIEYQSGC-TD---VGDNTAFMCNDQQPWVYNSTVSFGWVAASFTG--GED-YHKCCSCVVLKF-KGQ-L---AGKQLIAQITNTG--SPLA----QNHFDIAMPGGGEGVYDQGCTNQWNA-PVGGWGQVVGGVT-SESEC-SELPVELQPGCKWRFEWFEGVDNPDVDFYEIECPQELLSITGC
>PIN2
VSGDGITTRYWDCCKPSCGWSYQTH---QKKAVLTCDIDGVTP--V-NDTVQSGC-AE-DDSGN--AFTCNNNQPFLINSTLTYGFVAASFTG--GQD-VSHCCHCVLLNF-KGE-L---AGKSFLGLITNSG--ESLK----ENHFDVEMPGGGVGIYPHGCYRQWGADPQSGWGEAYGGVS-TKEEC-KELPEVLQPGCNWRFDWMEGVSNPNVTFYQVECPQELKDIAQC
>PIN3
LSGSGHTTHYWDCCVPACSFPINMS--VVTHGVIYCLQDGETE--VADYTGTSEC-YA--PPGT--TYTCNSNQPYIVNATLAYGFTAASFQG--GVE-TDNCCQCVLLSF-QGQ-L---QGKYYLAQITNTG--SDLT----SNHFDIQIPGGGVGIFN-GCERQWNA-GPDGWGQRYGGVT-SEEEC-NELPSVLQEGCRFRWEFLEGVENPNVTFQQVQCPKELSDKTGC
>PIN4
YGGQCTTSRYWDCCKPTCSWKGNTD--TDIGPVKSCAKDGASD--I-DGNTQSGC-EV---DGS--AYMCNAQQSIVINSTLAYGFAAAAFIN--PPE--NMCCTCFLVQFQLGQ-WGDCSGKSMIVQITNTG--GSSSTNSTENNIEVAMPGGGVGYYTLGCVTQWNA-PATGWGDQYGGVW-TEADC-NQLPEVLQPGCKFRWEFLNGCSNPPATFTQVECPQQLVDISGC
>PIN5
VSGTGRTTRYWDCCKPSCAWKENLPTPNVTTPARSCAKDGVTT--Q-PLGTQSGC-DY-ATDDT--AFMCNDQQPWVYNDTFSFGWVAASFTG--GAD-VAKCCSCVLLSL-QGQ-L---TGKVMAVQITNTG--SDLY----QNHFDIAMPGGGEGLYANGCTNQWNA-PVGGWGDPIGGVK-TEAEC-SELPEELQPGCKWRFEWFEGVDNPDVQFYEIECPQELLQISGC
>PIN6
VSGSGITTRYWDCCKPGCSWKENLGGTSKTTPVRSCAKDGVTT--Q-DLEDQSGC-TD---VGDNTAFMCNDQQPWVYNSTLSFGWVAASFTG--GTD-YHKCCACVILNF-QGQ-L---LGKSLIAQITNTG--SPLA----QNHFDVAMPGGGAGLYSQGCTNQWNA-PSGGWGDPISGIS-SEAEC-TELPDQLQQGCHWRFQWFEGVNNPDVQFYEIECPQELLAISGC
>PST1
LSGSGTTTRYWDCCKPSCSWKENVG---DLTPVTACAIDGVTT--V-NASVHSGC-DS---GGS--SYVCNDQQPWAVNDTLAYGFVAASFSG--GSD-NSQCCVCLKLKF-VDA-L---EGKTFIVQNVNTG--SDLG----TNQFDIQMPGSGVGIFTLGCSSQWDS-ATTGWGAQYGGVT-SVSDC-DELPTELQSGCQFRFGWYENADNPSVTFEQVVCPDELTALTGC
>PST2
VSGSGITTRYWDCCKPGCSWQENLAGTGVTTPVRSCAANGVST--Q-DIETQSGC-TD--TGDV--AYMCNDQQPWVYNETISFGWVAASFTG--GSD-YHKCCACVVLQF-QGQ-L---AGKQLIAQITNTG--SPLA----QNHFDVAMPGGGAGLYATGCTQQWNA-PTGGWGDPISGVS-SEAEC-SELPEELQPGCEWRFGWFEGVNNPDVEFFEIECPQELLSISGC
>PST3
FSGECTTSRYWDCCKPTCSWVGNTD--TSIGPVKSCAIDGVSD--I-DGNTQSGC-----VGGS--AYMCAAQQSVVVNSTLAYGFAAAAFIN--PPE--NMCCTCMLVTFGLGQ-WGDCQGKQMIVQLTNTG--GTSSVNSTENNIEIAIPGGGVGYYTEGCKTQWNA-PDQGWGDQYGGVT-TEAGC-DDLPEILQPGCKFRWTFLTGCSNPPASYQQVECPQEIVDISGC
>PST4
LSGSGTTTRYWDCCKPSCSWKENVG---TLDPVVSCSADGVEK--V-NASVHSGC-DS---DGR--AYVCNNLQPWAVNDSFAYGFVAASFTG--GTD-NSKCCVCLKLTF-TNN-L---AGKTFVVQNINTG--GDLG----SNQFDIQIPGGGVGIFTLGCETQWNA-PSSGWGQQYGGVS-SDAEC-DDLPEELQSGCHFRFGWYQNADNPQVNFEQVTCPDELTSLTGC
>PST5
VSGNGITTRYWDCCKPSCAWWENLEESGKTVPVRSCAQDGVTS--I-DIEQETGC-YV---NTTSASYMCTDQTPWVYNETISYGFVAASFTG--GGD-VSKCCSCVVLKF-KGQ-L---AGKQLIAQITNTG--APLY----KNHFDIAMPGGGAGPATFGCWNQWNS-PFGGWGDQISGIS-TIEEC-EELPEDYQPACRWRFTWFEGVDNPDVEFQEIYCPEELSSITGC
>PST6
ISGDGITTRYWDCCKPSCAWWENLGESGKTVPVRSCKQDGTTT--I-DIEQETGC-YV-NTTSA--SYMCTDQTPWAYNDTISYGFVAASFTG--GDD-NSKCCSCVVLKF-QGQ-L---YGKQLIAQITNTG--GPLY----KNHFDIAMPGGGAGPATFGCWNQWDS-PFGGWGDQISGIS-TIEEC-EELPEDYQPPCRWRFTWFEGVDNPDVEFEEIYCPEELSSITGC
>PST7
LSGSGTTTRYWDCCKPSCSWEGNLNGTAATSACRSCAADGVTT--I-DANDMSGC-AD---NGT--AFMCTDQQPLVYNDTLTLGYVAASFTA--GAD-YSKCCSCILLSF-NEQ-V---VGKKMAVQITNTG--SDLG----KNHFDIAMPGGGVGLFN-GCSSQWKA-PVDGWGDRYGGVH-TIEEC-DNLPEQLQPGCKWRFEWFEGASNPTVDFYEIECPQELLDISGC
>PST8
MSGDGVTTRYWDCSKPSCCWYENLP-DGIENPARSCDIDGETT--V-SPHYQSSC-EPGADPPV--SFMCNDQQPWIVNSTLSYGFAAVSFKG--GND-SSRCCTCMLLSF-QGA-L---LGKHHLIQITNTG--GDLT----QNQFDLSNPGGGVGLCIVSCAEQWGT-APEGWGERYGGVS-SEEEC-SELPEVLQPGCKWRWEFMEGVANPNVTFQEVQCPQELIDVSGC
>PST9
LEGAGRTTRYWDCCVPACSYPINMS--VVTHGVVYCDADGVTR--IDDYTKQSEC-VE--AGGG--AFTCNQNQPWIVNETLAYGFVAASFGG--GIE-TDDCCKCVLLSF-QDE-L---RGKYLLAQITNTG--SDLT----ENHFDIQIPGGGVGIFN-GCSAQWNA-PDSGWGERYGGVT-TEEKC-SELPAPLQDGCRFRWEFMEGVANPNVTFTQVRCPAELTTITGC
>PST10
ISGDGITTRYWDCCKPSCAWWENLGESGKTVPVRSCAKDGKTT--I-DIEQETGC-YL---NSTEASYMCTNQGPWAYNETVSFGFVAASFKG--GDD-NSKCCSCVLLKF-QGEAL----GKQLIAQITNTG--GPLS----QNHFDIAMHGGGVGPATFGCWNQWDA-PFGGWGEEYGGVT-SVEEC-DELPEDYQPGCLWRFNWL-GVDNPDVEFEEIYCPEELSSITGC
>RFE1
ISGQGTTTRYWDCCKPSCAWIENVN---TPTPVNSCAADGVTI--V-NASVHSGC-DN---DGT--SYVCNNQQPWAVSDTLAYGFVAASFTG--GAD-NSHCCICLKLQF-QNA-L---NGKSMVVQVINTG--SDLG----NNHFDIQVPGGGVGIFTRGCQTQWNA-PWSGWGQQYGGVS-SDAEC-SQLPSELQDGCHFRFNWFQNADNPQVYFEQVTCPSELTSLSGC
>RFE2
VSGQAHTTHYWDCCKPSCAWK--IDDTHELKAVDSCAIDGVTV--V-DDNQQSGC-AD--EGGN--AYTCNAQQPFIINSTLAYGFTAASFGG--GID-NSKCCRCVLMSF-QGQ-L---QGKQYLAQITNTG--DDLT----GNHFDIQIPGGGVGEFTLGCQRQWNA-PADGWGIRYGGVQ-SEAEC-AELPEPLREGCRFRWTFLDGVENPSVDFVQVQCPSELSALTNC
>RFE3_trunc
FSGQCTTSRYWDCCKPTCSWSGNTD--TSYGPVRSCSIDGASS--I-DGNTQSGC-----VGGD--AYMCSDQAGIIVNSSLAYGFAAAVFIN--PPE--NMCCTCFLVTFQKGQ-WGDCSAKQMIVQLTNTG--GTSSVNGTENNIEIAIPGGGVGYYTQGCKSQWNA-PDLGWGAQYGGVE-TEEAC-NDLPWQLQAGCKFRWTFLNGCSNPPATFQQVVCPQEIVNISGC
>TYU1
LSGSGTTTRYWDCCKPSCSWKENSG---THDAVFSCAVDGETK--L-NASVHSGC-DD---DGT--SYVCNDLQPWAVNDTFAYGFVAASFAG--GID-TQYCSVCLKLTF-TNA-L---AGKTFVVQNVNTG--GDLG----ANQFDIQIPGGGVGIFTRGCSTQWGA-PSSGWGQQYGGVS-SDAEC-SDLPEVLQPGCHFRFGWYENADNPQVNFEQVECPEELTSKTGS
>TYU2
LSGSGTTTRYWDCCKPSCSWEGNLNGTGKTIPTRSCAADGETT--I-DPGAYSGC-GD---GGT--SYMCTDQEPFVYNETITLGFVAASFTD--GAD-YSQCCSCMLLSF-SEQ-I---AEKKMVVQVTNTG--SDLS----KNHFDIAMPGGGVGLFN-GCTKQWEA-PTDGWGDRYGGVH-TIEEC-DNLPEKLQEGCKWRFQWFEGADNPTVEFYQIECPQQLIDISGC
>TYU3
LSGDGVTTRYWDCCKPSCGWSYETH---ESVAVETCAIDGVTP--V-DDNAQSGC-DD---DGTGTAFTCSNNQPWVVNSTLSYGFVAASFTG--GVD-VSHCCHCVLLNF-QGD-L---AGKSLLALITNTG--EPLA----TNQFDIEIPGGGVGIYPYGCYKQWGADPDNGWGEQYGGVS-TRDEC-SQLPEALQAGCTWRWDYMDGVANPAVTFYQVECPQELLNIAKC
>TYU4_trunc
LSGDGVTTRYWDCCKPSCGWSYETH---ESVAVETCAIDGVTP--V-DDNAQSGC-DD---DGTGTAFTCSNNQPWVVNSTLSYGFVAASFTG--GVD-VSHCCHCVLLNF-QGD-L---AGKSLLALITNTG--EPLA----TNQFDIEIPGGGVGIYPYGCYKQWGADPDSGWGEQYGGVS-TRDEC-SQLPEALQAGCAWRWDYMDGVANPAVTFYQVECPQELLNIAKC
>TYU5_trunc
LSGDGVTTRYWDCCKPSCGWSYETH---ESVAVETCAIDGVTP--V-DDNEQSGC-DD---EGTGTAFTCSNNQPWVVNSTLSYGFVAASFTG--GVD-VSHCCHCVLLNF-QGD-L---AGKSLLALITNTG--EPLA----TNQFDIEIPGGGVGIYPYGCYKQWGADPESGWGEQYGGVS-TRDEC-SQLPEALQPGCTWRWDYMDGVANPAVTFYQVECPQELLNIAKC
>TYU6
VSGSGITTRYWDCCKPSCAWHENLGESGKTVPVRSCAKDGLTT--I-DIEQETGC-YL---NSTSASYMCVDQTPWVYNETVSYGFVAASFKG--GDD-NSKCCSCLLLKF-QGD-I---LGKQLIAQITNTG--GPLS----QNHFDIAIPGGGVGPATFGCWNEFDS-PLGGWGEEFGGVS-SLEEC-DELPEILQPGCQWRFNWL-GADNPEVEFEEIYCPEELNAITGC
>TYU7_trunc
YSGEGTTSRYWDCCKPTCAWVGNTD--TDIGPIKSCAIDGASD--I-DGNVQSGC-ED---DGN--AYMCNAQQSVIINSTLAYGFAAVGLKN--PPE--NMCCTCLFVEFTDGGWGDCGEGKTMIVQVTNTG--GTSNANSTINNIEIAIPGGGVGYYTQGCKKQWNA-PDQGWGEQYGGVE-TEAAC-NELPEVLQPGCKFRWEFLNGCSNPNAKFSQVVCPQEIVDISGC
>TYU8_trunc
YSGEGTSSRYWDCCKPTCAWVGNTD--TDIGPIKSCAIDGTSD--I-DGNVQSGC-ED---NGN--AYMCNAQQSVIINSTLAYGFAAVGLKN--PPE--NMCCTCLFVEFNGGGYGDCGAGKTMIVQVTNTG--GTSNANSTINNIELAIPGGGVGYYTQGCKKQWNA-PDQGWGAQYGGVE-TEEAC-NDLPAVLQPGCKFRWEFLNGCSNPDVKFSQVVCPQEIVDISGC
>TYU10
LSGSGTTTRYWDCCKPSCSWKENTG---THDAVVSCSIDGVTK--V-NASVHSGC-DS---DGS--AYVCNDMQPWAVNDTFAYGFVAASFTG--GSD-NSYCSVCLKLTFTESP-L---EGKTMIVQNVNTG--SDLG----ENQFDVQIPGGGVGIFTLGCSSQWNS-STTGWGEQYGGVS-SDDDC-DELPTELQDGCHFRFGWYENADNPTVDFEQVECPSAITDITGS
>TYU13_trunc
LSGSGTTTRYWDCCKPSCSWKENSG---THDAVFSCAIDGETK--L-NASVHSGC-DY---DGT--SYVCNDLQPWAVNDTFAYGFVAASFAG--GID-TQYCSVCLKLTF-TNA-L---AGKTFVVQNVNTG--GDLG----ANQFDIQIPGGGVGIFTRGCSTQWGA-PDSGWGQQYGGVS-SDAEC-SDLPEVLQPGCHFRFGWYENADNPQVNFEQVECPEELTSKTGS
>TYU17_trunc
VSGSGITTRYWDCCKAGCSWQENLSESGATNPVRSCAADGETT--I-DIETQSGC-TD--TGDV--AYTCSDQQPWVYNETLSFGWVAASFGG--GVE-YNKCCHCLLIKL-QGQ-L---LGKSMLVQITNTG--SPLG----QNHFDIAMPGGGAGLYATGCTNEWNS-PVGGWGDPISGIS-SVEEC-AELPTSLQPGCQWRFGWFEGVDNPDVEFMEIECPSELTSISGC
>CBR1
LSGSGTTTRYWDCCKPSCAWVENLP-SSIKTAVDTCSADGETI--I-SPSIQSSC-----IGGT--AYMCNKQQPYAVSDKLAYGFAAASFTG--GAD-VNFCCSCFLLTF-QGQ-L---QGKQMVLQVTNTG--GDLG----QNQFDIALPGGGVGIFTEGCVSQWNT-SWSGWGNQYGGVS-SLEEC-SELPKQLQSGCQFRFGFFENADNPQVQFQQVECPSELIENTHC
>CBR2
KSGSGTTTRYWDCCKPSCAWVENLP-SGYTKAVETCSADGVTV--V-SASTKSSC-----DGGQ--AFMCNDQQPFVVNSNLAYGFAAASFTG--GSD-VNLCCACFLLTF-QDQ-I---QGKQMVVQVTNTG--SDLG----QNHFDIALPGGGVGIFTQGCSSQWNA-PSTGWGSQYGGVS-SKSDC-SQLPSQLQAGCQFRFDFFQNANNPQVQFQQVDCPSEIVSRSNC
>CBR3
VSGNGTTTRYWDCCKPSCGW-LIPE-TNEKVPVQTCAIDGVTP--I-DNNAQSGC-DA---SGS--AYTCTNQQPWVINDTLAYGFVAASFTG--GVD-NHKCCACVLLSF-QGQ-L---EGKQLLAQITNTG--DPLA----ENHFDIALPGGGVGIYNLGCMSQWNA-PENGWGERYGGIN-SESEC-SQLPDALQPGCKFRFEFMEGVPNPAVTFYEVQCPRELSEITTC
>CBR4
FSGSGKTTRYWDCCKPSCA-SLTPE-TNEIAPVQACEIDGVTP--I-DDNSPSGC-RV---NGV--SYACTNQQPWIVNDTLAYGFVAASFSG--GVD-DSRCCTCVLLSF-QGV-I---EGKQMLAQITNTG--GDLT----ENHFDIALPGGGVGLFNLGCMTQWNA-TENGWGERYGGVS-SLSEC-SQLPSVLQPGCRFRFEFMNGADNPPVTFEEVECPSELSAITKC
>CBR5
FSGSGVTTRYWDCCKPSCAW--QIPQTNVKTPVESCQVDGVNS--I-NFNEQSGC-DD---NGV--AYMCNDQQAWVVNDTLSYGFVAASFSG--GSD-LSQCCHCVLLSF-QGR-L---LGKHLLAQITNTG--SDLY----QNHFDIAIPGGGLGIFKRGCMTQWNT-TETGWGQEIGGVT-SEAEC-SELPPALQRGCDWRFEFLEGVDNPDVVFQEVECPAELTAITKC
>CBR6
LNGTGITTRYWDCCKPSCGWF--VPSTNVKTPVETCAVNGVNP--I-DSNAQSGC-DD---NGV--AYMCNDQQAWVVNDTLSYGFVAASFTG--GAD-TSQCCRCVLLSF-QGR-L---LGKHLLAQITNTG--GDLF----QNHFDIAIPGGGVGLFRRGCMTQWNT-TENGWGDPITGVA-SENEC-SELPEVLRPGCDWRFEFLEGVDNPDVLFQEVECPAELTAVTKC
>CBR7
FNGSGITTLYWDCCKVSCAWFVEST--HVKAPVQACAVDGVTP--I-DFNAQSGC-AE---EGS--SFTCNTQQPWIVNDTLAYGFTAASFSG--GAD-TSNCCRCVLLSF-LGE-L---LGKQMLLQITNTG--GDLF----ENHFDIAIPGGGVGLFNLGCIRQWNA-PENGWGERYGGIS-QLSEC-DELPEVLQPGCRVRFNFLEGYDNPNVTFTEVQCPSELTSITGC
>CBR8
ANGYSQTTRYWDCCKPTCSWVANIQ---KKTPVDTCGVDGVTI--V-DKETQSGC-GD----GA--GYVCNDMQPWALNDSFAFGFIAGTFQS--AP--MNMCCECLLLKFQPGGWGQDLTGKQMVVQIVNTG--DTSSTTGQINEFDVHIPGGGVGYFTEGCKKQWNA-PETGWGDQYGGVE-EESGC-YDLPQQLQPGCLFRWTWMGGASNPPVNFEQVECPAELIAKSHC
>CBR9
ISGDGITTRYWDCCKPSCAWTYETN---QSVAVQTCEIDGETP--I-DDQAPSGC-GP---DGI--AYTCNNQQPWVVNDTLSYGFAAASFVG--GLD-NSKCCHCVLLQF-QGD-L---EGRMLLAQILNTG--ETLF----QNQFDLVIPGGGVGVNHRGCVTQWNT-PENGWGEEYGGIS-TEAEC-DELPKVLQPGCHWRFTFLKGVSNPSVKFYEVECPAELHAITKC
>CFO1
KSGSGTTTRYWDCCKPSCAWVENLP-SGYTKAVDTCSADGVTV--V-NASVQSSC--G---GGG--AYMCNDQQPFAVSSTLAYGFAAASFTG--GAD-VNLCCACFLLTF-QDQ-I---QGKQMVLQVTNTG--GDLG----QNQFDIALPGGGVGIFTQGCQSQWNT-PWNGWGNQYGGVS-SKSEC-SQLPEQLQAGCEFRFDFFQNADNPQVQFQQVECPSEILSRSNC
>CFO2_trunc
LSGSGTTTRYWDCCKPSCAWVENLP-ASIKTAVDTCSADGETV--I-SPAIQSSC-----IGGT--AFMCNKQQPYAVSDTLAYGFAAASFTG--GAD-VNFCCSCFLLTF-QGQ-L---QGKQMVLQVTNTG--GDLG----QNQFDIALPGGGVGIFTQGCVSQWNT-SWSGWGNQYGGVS-SLEEC-SELPKELQPGCQFRFGFFENADNPQVQFQQIQCPQELVDNTHC
>CFO3
VSGNGTTTRYWDCCKPSCGW-LIPE-TNEQVPVQSCAVDGVTP--I-DSNAQSGC-DA---SGS--AYTCTNQQPWVINDTLAYGFVAASFTG--GVD-NHKCCACVLLSF-QGQ-L---EGKQLLAQITNTG--DPLA----ENHFDIALPGGGVGIYNLGCISQWNA-PENGWGERYGGIN-SETEC-SELPEALQPGCKFRFEFMEGVPNPPVTFYEVQCPRELSEITNC
>CFO4
LSGSGTSTRYWDCCKPSCAWLIPET--NEIAPVQACEIDGVTP--I-DDNSQSGC-EV---NGV--SYACTNQQPWIVNDTLAYGFTAASFSG--GVD-NSRCCTCVLLSF-QGD-L---KGKQMLAQITNTG--GDLY----ENHFDIAVPGGGVGIFNLGCMSQWNT-TENGWGERYGGIS-SLSDC-SQLPSVLQPGCRFRFDFMNGVDNPPVTFEEVECPSELSAITKC
>CFO5
FNGTGITTLYWDCCKVSCAWFVEST--NVKSPVQACEVDGITP--I-DFNAQSGC-AE---EGS--SFTCNSQQPWIVNDTLAYGFTAASFTG--GAD-TSNCCRCVLLSF-LGQ-L---QGKQMLLQITNTG--GDLF----ENHFDIAIPGGGVGLFNLGCIRQWNA-PENGWGARYGGIS-TLSEC-DDLPEQLQDGCRVRFNFLEGYDNPNVTFTEVQCPSELTAITGC
>CFO6
ISGDGITTRYWDCCKPSCAWTYETN---QSVAVQSCEIDGDTP--I-NDQAPSGC-GP---DGI--AYTCNNQQPWVVNDTLSYGFAAASFVG--GLD-NSKCCHCVLLQF-QDQ-L---AGKMLLAQILNTG--ETLY----QNQFDLVIPGGGVGVNHRGCVTQWNT-PENGWGEEYGGIS-TENEC-DQLPKVLQPGCHWRFTFLEGVSNPSVKFYEVECPAELHAITKC
>CFO7_trunc
ANGYSQTTRYWDCCKPTCSWVANIQ--NKKSPVDTCGIDGVTI--I-DKETQSGC-GD----GA--GYVCNDAQPWALNDSFAFGFIAGTFEN--AP--MNMCCECLLLKFQPGGWGQDLTGKQMVVQIINTG--DTSSTTGQVNEFDVHIPGGGVGYFTEGCKKQWNA-PETGWGDQYGGVE-EESGC-YDLPQQLQPGCLFRWSWMGGASNPPVNFEQVECPQELIAKSHC
>CPU1
LSGTGTTTRYWDCCKPSCAWVENLP-STKKTPVDTCSNDGETI--I-SPSIQSSC-----IGGQ--AFMCNDQQPYAVNDTFAYGFAAASFTG--GAD-VNYCCTCFLLTF-QNQ-L---KGKQMLIQVTNTG--GDLG----QNQFDIALPGGGVGIFTQGCVAQWNT-PWNGWGQQYGGVS-SEEEC-SQLPKELQSGCKFRFGFFENADNPPVEFEEVECPSELITKTHC
>CPU2
KSGSGITTRYWDCCKPSCGWVENLQ-PGYKKAVDTCAADGVTI--I-SPSIESSC-----GGGG--SYMCNSQQPFAVNDKLAYGFAAASFSG--GAD-VNLCCACFLLTF-QDQ-I---QGKQMVVQVTNTG--GDLG----QNQFDIALPGGGVGIFTQGCASQWNA-PWSGWGQQYGGVS-SRDEC-KQLPTQLQPGCQFRFDFYQNADNPKVQFQQVECPAEITAKSHC
>CPU3
FSGSGTSTRYWDCCKPSCAW-LIPE-THEKVPVQACEIDGVTP--I-DDNSKSGC-DV---NGV--SYTCNNQQPWIVNDTLAYGFTAASFSG--GVD-NSNCCTCVLLSF-QGQ-L---KGKQMLAQITNTG--GDLN----ENHFDIAVPGGGVGIFNLGCMTQWNA-PENGWGERYGGIS-TESDC-SQLPAALQAGCRFRFDFMDGVDNPPVTFEQVECPSELSKITKC
>CPU4
VNGTGITTRYWDCCKPSCGWTDKTN---LKVPIQTCEADGVTP--I-DDNAQSGC-DD---NGV--AYTCNSQQAWVVNDTLSYGFVAVSFTG--GHD-VSKCCHCVLLSF-QGQ-L---KGKQLLAQITNSG--PALE----QNHFDIAMPGGGVGLFWKGCMTQWHT-GSNGWGDPITGIA-SESEC-SELPEVLQPGCHWRFGFMEGVDNPDVTFYEVECPAELTAITKC
>CPU6
ATGYSQTTRFWDCCKPTCSWVANIR--NKKAPVKTCAVDGVTK--I-DRETQSGC-GD----GA--GYMCNDLQPWALNDTFAFGFIAGTFQN--APM--NMCCECLLLKFQKGGWGQDLTGKQMVVQIINTG--DTSSTSGSINEFDVHIPGGGVGYFTEGCRKQWNA-PSGGWGDQWGGVH-EKSGC-YSLPAQLQPGCLFRWTWMGGASNPPVNFQQVACPIELTSKSGC
>CPU9
LTGSGITTLYWDCCKVSCAWFVEST--HVKAPVQACEVDGVTP--I-DFNAQSGC-AE---EGT--SYTCNSQQPWIVNDTLGYGFTAASFSG--GAD-TSKCCTCVLLSF-LGK-L---QGKMLLAQIVNTG--ETLY----QNQFDLVIPGGGVGVNHRGCVTQWNT-TEYGWGEEYGGIS-LEKEC-DQLPAVLQPGCHWRWNFLEGVSNPSVQFYEVECPAELHAITKC
